# Supplementary material for: Crystal structure of 3-(2-hy­droxy­eth­yl)-2-methyl­sulfanyl-6-nitro-3H-benzimidazol-1-ium chloride monohydrate
Source: Acta Crystallogr E Crystallogr Commun. 2016 Aug 31;72(Pt 9):1356–9. doi: 10.1107/S2056989016013657 (PMC5120724; doi:10.1107/S2056989016013657)
Supplement: Supplementary file 1 [file e-72-01356-sup1.cif]

##############################################################################
#                                                                            #
# This CIF contains the data in a paper accepted for publication in          #
# Acta Crystallographica Section E. It conforms to the requirements of       #
# Notes for Authors for Acta Crystallographica Section E, and has been       #
# peer reviewed under the auspices of the IUCr Commission on Journals.       #
#                                                                            #
# Full details of the Crystallographic Information File format               #
# are given in the paper "The Crystallographic Information File (CIF):       #
# a New Standard Archive File for Crystallography" by S. R. Hall, F. H.      #
# Allen and I. D. Brown [Acta Cryst. (1991), A47, 655-685].                  #
#                                                                            #
# The current version of the core CIF dictionary is obtainable from          #
# ftp://ftp.iucr.org/pub/cif_core.dic.                                       #
#                                                                            #
# Software is freely available for graphical display of the structure(s)     #
# in this CIF. For information consult the CIF software page                 #
# http://www.iucr.org/resources/cif/software.                                #
#                                                                            #
# This file may be used for bona fide research purposes within the           #
# scientific community so long as proper attribution is given to the journal # 
# article from which it was obtained.                                        #
#                                                                            #
##############################################################################
data_I
_database_code_depnum_ccdc_archive 'CCDC 1500918'
_audit_creation_method     'SHELXL-2014/7'
_chemical_name_systematic
;
3-(2-Hydroxyethyl)-2-methylsulfanyl-6-nitro-3<i>H</i>-benzimidazol-1-ium
chloride monohydrate
;
_chemical_name_common     ?
_chemical_formula_moiety     'C10 H12 N3 O3 S +, Cl -, H2 O'
_chemical_formula_sum     'C10 H14 Cl N3 O4 S'
_chemical_formula_iupac     'C10 H12 N3 O3 S +, Cl -, H2 O'
_chemical_formula_weight     307.75
_chemical_melting_point     425
_symmetry_space_group_name_hall     '-P 2ybc'
_shelx_space_group_comment
;
The symmetry employed for this shelxl refinement is uniquely defined
by the following loop, which should always be used as a source of
symmetry information in preference to the above space-group names.
They are only intended as comments.
;
_space_group_crystal_system     monoclinic
_space_group_name_H-M_alt     'P 21/c'
_space_group_name_Hall     '-P 2ybc'
loop_
    _space_group_symop_operation_xyz
    'x, y, z'
    '-x, y+1/2, -z+1/2'
    '-x, -y, -z'
    'x, -y-1/2, z-1/2'
_cell_length_a     8.8587(5)
_cell_length_b     22.1427(8)
_cell_length_c     7.1657(2)
_cell_angle_alpha     90
_cell_angle_beta     108.497(3)
_cell_angle_gamma     90
_cell_volume     1332.98(10)
_cell_formula_units_Z     4
_cell_measurement_reflns_used     15850
_cell_measurement_theta_min     4.08
_cell_measurement_theta_max     30.08
_cell_measurement_temperature     298(2)
_cell_special_details     ?
_exptl_crystal_description     Block
_exptl_crystal_colour     Yellow
_exptl_crystal_size_max     0.300
_exptl_crystal_size_mid     0.150
_exptl_crystal_size_min     0.100
_exptl_crystal_density_diffrn     1.534
_exptl_crystal_density_meas     ?
_exptl_crystal_density_method     'not measured'
_exptl_crystal_F_000     640
_exptl_absorpt_coefficient_mu     0.457
_exptl_absorpt_correction_type     none
_exptl_absorpt_process_details     ?
_shelx_estimated_absorpt_T_min     0.875
_shelx_estimated_absorpt_T_max     0.956
_exptl_absorpt_correction_T_min     ?
_exptl_absorpt_correction_T_max     ?
_diffrn_ambient_temperature     298(2)
_diffrn_radiation_type     MoK\a
_diffrn_radiation_wavelength     0.71073
_diffrn_radiation_monochromator     graphite
_diffrn_measurement_device_type     'Nonius KappaCCD'
_diffrn_measurement_method     'f and \w scans'
_diffrn_detector_area_resol_mean     ?
_diffrn_reflns_number     15850
_diffrn_reflns_av_R_equivalents     0.029
_diffrn_reflns_theta_min     4.076
_diffrn_reflns_theta_max     30.077
_diffrn_reflns_theta_full     25.242
_diffrn_measured_fraction_theta_max     0.986
_diffrn_measured_fraction_theta_full     0.990
_diffrn_reflns_limit_h_min     -12
_diffrn_reflns_limit_h_max     12
_diffrn_reflns_limit_k_min     -31
_diffrn_reflns_limit_k_max     31
_diffrn_reflns_limit_l_min     -9
_diffrn_reflns_limit_l_max     9
_refine_special_details
;
Refinement of F^2^ against ALL reflections. The weighted R-factor wR and
goodness of fit S are based on F^2^, conventional R-factors R are based on F,
with F set to zero for negative F^2^. The threshold expression of F^2^ >
2\s(F^2^) is used only for calculating R-factors(gt) etc. and is not relevant
to the choice of reflections for refinement. R-factors based on F^2^ are
statistically about twice as large as those based on F, and R- factors based
on ALL data will be even larger.
;
_reflns_number_total     3856
_reflns_number_gt     3030
_reflns_threshold_expression     'I > 2\s(I)'
_refine_ls_structure_factor_coef     Fsqd
_refine_ls_matrix_type     full
_refine_ls_R_factor_all     0.0545
_refine_ls_R_factor_gt     0.0374
_refine_ls_wR_factor_gt     0.0972
_refine_ls_wR_factor_ref     0.1099
_refine_ls_goodness_of_fit_ref     1.057
_refine_ls_restrained_S_all     1.057
_refine_ls_number_reflns     3856
_refine_ls_number_parameters     183
_refine_ls_number_restraints     2
_refine_ls_number_constraints     48
_refine_ls_hydrogen_treatment     mixed
_refine_ls_weighting_scheme     calc
_refine_ls_weighting_details
              'w=1/[\s^2^(Fo^2^)+(0.0512P)^2^+0.4116P] where P=(Fo^2^+2Fc^2^)/3'
_atom_sites_solution_hydrogens     mixed
_atom_sites_solution_primary     direct
_atom_sites_solution_secondary     difmap
_refine_ls_shift/su_max     0.000
_refine_ls_shift/su_mean     0.000
_refine_diff_density_max     0.285
_refine_diff_density_min     -0.237
_refine_ls_extinction_method
;
SHELXL2014 (Sheldrick 2015
;
_refine_ls_extinction_coef     0.010(3)
_refine_ls_extinction_expression
                                  'Fc^*^=kFc[1+0.001xFc^2^\l^3^/sin(2\q)]^-1/4^'
loop_
    _atom_type_symbol
    _atom_type_description
    _atom_type_scat_dispersion_real
    _atom_type_scat_dispersion_imag
    _atom_type_scat_source
    'C' 'C' 0.0033 0.0016
                         'International Tables Vol C Tables 4.2.6.8 and 6.1.1.4'
    'H' 'H' 0.0000 0.0000
                         'International Tables Vol C Tables 4.2.6.8 and 6.1.1.4'
    'N' 'N' 0.0061 0.0033
                         'International Tables Vol C Tables 4.2.6.8 and 6.1.1.4'
    'O' 'O' 0.0106 0.0060
                         'International Tables Vol C Tables 4.2.6.8 and 6.1.1.4'
    'S' 'S' 0.1246 0.1234
                         'International Tables Vol C Tables 4.2.6.8 and 6.1.1.4'
    'Cl' 'Cl' 0.1484 0.1585
                         'International Tables Vol C Tables 4.2.6.8 and 6.1.1.4'
_computing_data_collection
;
COLLECT (Hooft, 1998)
;
_computing_cell_refinement
;
DENZO/SCALEPACK (Otwinowski & Minor, 1997)
;
_computing_data_reduction
;
DENZO/SCALEPACK (Otwinowski & Minor, 1997)
;
_computing_structure_solution
;
SIR94 (Burla <i>et al.</i>,  2005)
;
_computing_structure_refinement
;
SHELXL2014 (Sheldrick, 2015)
;
_computing_molecular_graphics
;
PLATON (Spek, 2009)
;
_computing_publication_material
;
SHELXL2014 (Sheldrick, 2015), publCIF (Westrip, 2010) and
WinGX (Farrugia, 2012)
;
loop_
    _atom_site_type_symbol
    _atom_site_label
    _atom_site_fract_x
    _atom_site_fract_y
    _atom_site_fract_z
    _atom_site_U_iso_or_equiv
    _atom_site_adp_type
    _atom_site_calc_flag
    _atom_site_occupancy
    _atom_site_disorder_assembly
    _atom_site_disorder_group
    Cl Cl1 0.13738(5) 0.08560(2) 0.42268(6) 0.05068(14) Uani d 1 . .
    S S2 0.57871(5) 0.21143(2) 0.26622(7) 0.04747(14) Uani d 1 . .
    O O3 -0.15176(14) 0.05681(6) 0.56505(18) 0.0472(3) Uani d 1 . .
    N N4 0.36705(14) 0.12789(5) 0.06943(17) 0.0345(3) Uani d 1 . .
    O O5 0.1477(2) 0.20574(6) 0.1828(3) 0.0718(4) Uani d 1 . .
    H H5 0.1668 0.1773 0.2603 0.108 Uiso calc 1 . .
    O O6 0.45778(19) -0.14042(6) 0.3012(2) 0.0634(4) Uani d 1 . .
    C C7 0.34801(17) -0.05387(6) 0.1321(2) 0.0342(3) Uani d 1 . .
    O O8 0.24519(18) -0.14988(6) 0.0528(2) 0.0679(4) Uani d 1 . .
    N N9 0.56755(14) 0.08753(5) 0.29958(17) 0.0314(2) Uani d 1 . .
    H H9 0.6563 0.0838 0.3931 0.038 Uiso calc 1 . .
    C C10 0.33709(16) 0.06625(6) 0.06760(19) 0.0313(3) Uani d 1 . .
    C C11 0.50505(17) 0.13941(6) 0.2131(2) 0.0333(3) Uani d 1 . .
    N N12 0.35085(17) -0.11931(6) 0.1646(2) 0.0430(3) Uani d 1 . .
    C C13 0.46514(15) 0.04077(6) 0.21301(19) 0.0288(3) Uani d 1 . .
    C C14 0.1141(2) 0.18374(9) -0.0101(3) 0.0561(5) Uani d 1 . .
    H H14A 0.0477 0.2127 -0.1014 0.067 Uiso calc 1 . .
    H H14B 0.0548 0.1463 -0.0229 0.067 Uiso calc 1 . .
    C C15 0.21856(18) -0.02957(7) -0.0142(2) 0.0395(3) Uani d 1 . .
    H H15 0.1372 -0.0546 -0.0881 0.047 Uiso calc 1 . .
    C C16 0.47534(16) -0.02074(6) 0.2500(2) 0.0310(3) Uani d 1 . .
    H H16 0.5606 -0.0383 0.3459 0.037 Uiso calc 1 . .
    C C17 0.26321(19) 0.17270(8) -0.0631(2) 0.0443(4) Uani d 1 . .
    H H17A 0.2347 0.1583 -0.1977 0.053 Uiso calc 1 . .
    H H17B 0.3207 0.2104 -0.0550 0.053 Uiso calc 1 . .
    C C18 0.21161(17) 0.03179(7) -0.0491(2) 0.0390(3) Uani d 1 . .
    H H18 0.1269 0.0493 -0.1461 0.047 Uiso calc 1 . .
    C C19 0.7761(2) 0.19682(8) 0.4278(3) 0.0560(5) Uani d 1 . .
    H H19A 0.7703 0.1756 0.5421 0.084 Uiso calc 1 . .
    H H19B 0.8311 0.2344 0.4673 0.084 Uiso calc 1 . .
    H H19C 0.8327 0.1727 0.3606 0.084 Uiso calc 1 . .
    H H3B -0.076(2) 0.0647(10) 0.524(3) 0.060(6) Uiso d 1 . .
    H H3A -0.152(3) 0.0212(7) 0.573(4) 0.070(8) Uiso d 1 . .
loop_
    _atom_site_aniso_label
    _atom_site_aniso_U_11
    _atom_site_aniso_U_22
    _atom_site_aniso_U_33
    _atom_site_aniso_U_12
    _atom_site_aniso_U_13
    _atom_site_aniso_U_23
    Cl1 0.0492(2) 0.0521(3) 0.0514(2) -0.00027(17) 0.01683(18) 0.00853(17)
    S2 0.0580(3) 0.02568(18) 0.0586(3) -0.00229(15) 0.0185(2) -0.00067(15)
    O3 0.0382(6) 0.0495(7) 0.0520(7) 0.0023(5) 0.0116(5) 0.0069(5)
    N4 0.0362(6) 0.0320(6) 0.0354(6) 0.0051(4) 0.0116(5) 0.0048(4)
    O5 0.1054(13) 0.0430(7) 0.0891(11) 0.0073(7) 0.0620(10) 0.0007(7)
    O6 0.0788(10) 0.0336(6) 0.0715(9) -0.0019(6) 0.0152(7) 0.0062(6)
    C7 0.0393(7) 0.0307(6) 0.0376(7) -0.0053(5) 0.0193(6) -0.0049(5)
    O8 0.0661(9) 0.0436(7) 0.0917(11) -0.0218(6) 0.0217(8) -0.0198(7)
    N9 0.0322(6) 0.0264(5) 0.0335(6) -0.0009(4) 0.0075(4) -0.0016(4)
    C10 0.0325(6) 0.0329(6) 0.0299(6) 0.0013(5) 0.0119(5) 0.0003(5)
    C11 0.0380(7) 0.0283(6) 0.0360(7) 0.0018(5) 0.0150(5) 0.0011(5)
    N12 0.0507(8) 0.0323(6) 0.0540(8) -0.0091(5) 0.0278(6) -0.0085(6)
    C13 0.0276(6) 0.0301(6) 0.0296(6) -0.0013(5) 0.0103(5) -0.0019(5)
    C14 0.0517(10) 0.0490(10) 0.0725(12) 0.0175(8) 0.0269(9) 0.0167(9)
    C15 0.0352(7) 0.0463(8) 0.0379(7) -0.0097(6) 0.0129(6) -0.0094(6)
    C16 0.0330(6) 0.0297(6) 0.0322(6) -0.0002(5) 0.0128(5) -0.0003(5)
    C17 0.0451(8) 0.0437(8) 0.0447(8) 0.0122(7) 0.0151(7) 0.0151(7)
    C18 0.0317(7) 0.0491(8) 0.0335(7) 0.0004(6) 0.0066(5) -0.0011(6)
    C19 0.0531(10) 0.0394(8) 0.0723(12) -0.0149(7) 0.0153(9) -0.0057(8)
_geom_special_details
;
 All esds (except the esd in the dihedral angle between two l.s. planes)
 are estimated using the full covariance matrix.  The cell esds are taken
 into account individually in the estimation of esds in distances, angles
 and torsion angles; correlations between esds in cell parameters are only
 used when they are defined by crystal symmetry.  An approximate (isotropic)
 treatment of cell esds is used for estimating esds involving l.s. planes.
;
loop_
    _geom_bond_atom_site_label_1
    _geom_bond_atom_site_label_2
    _geom_bond_site_symmetry_2
    _geom_bond_distance
    _geom_bond_publ_flag
    S2 C11 . 1.7194(14) ?
    S2 C19 . 1.794(2) ?
    O3 H3B . 0.833(16) ?
    O3 H3A . 0.792(16) ?
    N4 C11 . 1.3492(18) ?
    N4 C10 . 1.3898(18) ?
    N4 C17 . 1.4758(18) ?
    O5 C14 . 1.405(3) ?
    O5 H5 . 0.8200 ?
    O6 N12 . 1.219(2) ?
    C7 C16 . 1.3853(19) ?
    C7 C15 . 1.393(2) ?
    C7 N12 . 1.4667(19) ?
    O8 N12 . 1.2251(18) ?
    N9 C11 . 1.3390(17) ?
    N9 C13 . 1.3867(16) ?
    N9 H9 . 0.8600 ?
    C10 C18 . 1.388(2) ?
    C10 C13 . 1.3932(18) ?
    C13 C16 . 1.3849(18) ?
    C14 C17 . 1.506(2) ?
    C14 H14A . 0.9700 ?
    C14 H14B . 0.9700 ?
    C15 C18 . 1.379(2) ?
    C15 H15 . 0.9300 ?
    C16 H16 . 0.9300 ?
    C17 H17A . 0.9700 ?
    C17 H17B . 0.9700 ?
    C18 H18 . 0.9300 ?
    C19 H19A . 0.9600 ?
    C19 H19B . 0.9600 ?
    C19 H19C . 0.9600 ?
loop_
    _geom_angle_atom_site_label_1
    _geom_angle_atom_site_label_2
    _geom_angle_atom_site_label_3
    _geom_angle_site_symmetry_1
    _geom_angle_site_symmetry_3
    _geom_angle
    _geom_angle_publ_flag
    C11 S2 C19 . . 101.51(8) ?
    H3B O3 H3A . . 105(2) ?
    C11 N4 C10 . . 108.48(11) ?
    C11 N4 C17 . . 126.35(13) ?
    C10 N4 C17 . . 125.16(12) ?
    C14 O5 H5 . . 109.5 ?
    C16 C7 C15 . . 124.82(13) ?
    C16 C7 N12 . . 117.17(13) ?
    C15 C7 N12 . . 118.01(13) ?
    C11 N9 C13 . . 108.53(11) ?
    C11 N9 H9 . . 125.7 ?
    C13 N9 H9 . . 125.7 ?
    C18 C10 N4 . . 131.27(13) ?
    C18 C10 C13 . . 122.29(13) ?
    N4 C10 C13 . . 106.44(11) ?
    N9 C11 N4 . . 109.42(12) ?
    N9 C11 S2 . . 128.39(11) ?
    N4 C11 S2 . . 122.18(11) ?
    O6 N12 O8 . . 123.47(15) ?
    O6 N12 C7 . . 118.44(13) ?
    O8 N12 C7 . . 118.09(15) ?
    C16 C13 N9 . . 130.92(12) ?
    C16 C13 C10 . . 121.98(12) ?
    N9 C13 C10 . . 107.10(11) ?
    O5 C14 C17 . . 112.04(17) ?
    O5 C14 H14A . . 109.2 ?
    C17 C14 H14A . . 109.2 ?
    O5 C14 H14B . . 109.2 ?
    C17 C14 H14B . . 109.2 ?
    H14A C14 H14B . . 107.9 ?
    C18 C15 C7 . . 119.69(13) ?
    C18 C15 H15 . . 120.2 ?
    C7 C15 H15 . . 120.2 ?
    C13 C16 C7 . . 114.40(12) ?
    C13 C16 H16 . . 122.8 ?
    C7 C16 H16 . . 122.8 ?
    N4 C17 C14 . . 111.36(13) ?
    N4 C17 H17A . . 109.4 ?
    C14 C17 H17A . . 109.4 ?
    N4 C17 H17B . . 109.4 ?
    C14 C17 H17B . . 109.4 ?
    H17A C17 H17B . . 108.0 ?
    C15 C18 C10 . . 116.82(13) ?
    C15 C18 H18 . . 121.6 ?
    C10 C18 H18 . . 121.6 ?
    S2 C19 H19A . . 109.5 ?
    S2 C19 H19B . . 109.5 ?
    H19A C19 H19B . . 109.5 ?
    S2 C19 H19C . . 109.5 ?
    H19A C19 H19C . . 109.5 ?
    H19B C19 H19C . . 109.5 ?
loop_
    _geom_torsion_atom_site_label_1
    _geom_torsion_atom_site_label_2
    _geom_torsion_atom_site_label_3
    _geom_torsion_atom_site_label_4
    _geom_torsion_site_symmetry_1
    _geom_torsion_site_symmetry_2
    _geom_torsion_site_symmetry_3
    _geom_torsion_site_symmetry_4
    _geom_torsion
    _geom_torsion_publ_flag
    C11 N4 C10 C18 . . . . 179.32(14) ?
    C17 N4 C10 C18 . . . . -0.1(2) ?
    C11 N4 C10 C13 . . . . -1.53(14) ?
    C17 N4 C10 C13 . . . . 179.07(13) ?
    C13 N9 C11 N4 . . . . -1.51(15) ?
    C13 N9 C11 S2 . . . . 178.15(11) ?
    C10 N4 C11 N9 . . . . 1.90(15) ?
    C17 N4 C11 N9 . . . . -178.70(13) ?
    C10 N4 C11 S2 . . . . -177.78(10) ?
    C17 N4 C11 S2 . . . . 1.6(2) ?
    C19 S2 C11 N9 . . . . 11.50(16) ?
    C19 S2 C11 N4 . . . . -168.88(13) ?
    C16 C7 N12 O6 . . . . 5.1(2) ?
    C15 C7 N12 O6 . . . . -174.94(15) ?
    C16 C7 N12 O8 . . . . -174.90(14) ?
    C15 C7 N12 O8 . . . . 5.0(2) ?
    C11 N9 C13 C16 . . . . -179.79(14) ?
    C11 N9 C13 C10 . . . . 0.53(15) ?
    C18 C10 C13 C16 . . . . 0.1(2) ?
    N4 C10 C13 C16 . . . . -179.10(12) ?
    C18 C10 C13 N9 . . . . 179.86(12) ?
    N4 C10 C13 N9 . . . . 0.61(14) ?
    C16 C7 C15 C18 . . . . -0.1(2) ?
    N12 C7 C15 C18 . . . . 179.95(13) ?
    N9 C13 C16 C7 . . . . 179.86(13) ?
    C10 C13 C16 C7 . . . . -0.51(19) ?
    C15 C7 C16 C13 . . . . 0.5(2) ?
    N12 C7 C16 C13 . . . . -179.58(12) ?
    C11 N4 C17 C14 . . . . -106.73(18) ?
    C10 N4 C17 C14 . . . . 72.56(19) ?
    O5 C14 C17 N4 . . . . 60.0(2) ?
    C7 C15 C18 C10 . . . . -0.2(2) ?
    N4 C10 C18 C15 . . . . 179.29(14) ?
    C13 C10 C18 C15 . . . . 0.3(2) ?
loop_
    _geom_hbond_atom_site_label_D
    _geom_hbond_atom_site_label_H
    _geom_hbond_atom_site_label_A
    _geom_hbond_site_symmetry_A
    _geom_hbond_distance_DH
    _geom_hbond_distance_HA
    _geom_hbond_distance_DA
    _geom_hbond_angle_DHA
    O5 H5 Cl1 . 0.82 2.40 3.1840(15) 161.4
    C17 H17B S2 . 0.97 2.68 3.1514(18) 110.3
    O3 H3B Cl1 . 0.833(16) 2.277(16) 3.1090(14) 178(2)
    O3 H3A Cl1 3_556 0.792(16) 2.367(16) 3.1561(14) 174(2)
    C14 H14B O8 3 0.97 2.60 3.189(2) 119.3
    N9 H9 O3 1_655 0.86 1.85 2.6949(16) 165.3
_shelx_hkl_file
;
   2   0   0  5011.6   101.9   1
   4   0   0 11862.4   223.4   1
   5   0   0   349.2    11.7   1
   6   0   0   343.0    11.2   1
   7   0   0   807.2    21.9   1
   8   0   0  1300.2    33.2   1
   9   0   0  1895.9    65.3   1
  10   0   0  1213.0    50.6   1
  11   0   0   325.9    40.5   1
   2   1   0 65262.9  3192.0   1
   3   1   0   749.6    12.0   1
   4   1   0 16878.0   234.3   1
   5   1   0 16651.7   238.7   1
   6   1   0   671.4    13.4   1
   7   1   0   121.0     7.1   1
   8   1   0    14.7     7.5   1
   9   1   0   947.5    27.7   1
  10   1   0   182.3    18.6   1
  11   1   0   139.2    27.4   1
   2   2   0   156.6     3.8   1
   3   2   0  3665.1    52.2   1
   4   2   0   338.1     6.6   1
   5   2   0  1419.6    21.1   1
   6   2   0  9118.3   122.4   1
   7   2   0  1187.8    21.6   1
   8   2   0   103.0     8.5   1
   9   2   0   222.0    14.7   1
  10   2   0   316.5    20.7   1
  11   2   0   -13.3    17.5   1
   2   3   0   104.7     3.6   1
   3   3   0  2317.2    31.0   1
   4   3   0   906.5    13.9   1
   5   3   0   276.5     6.7   1
   6   3   0   208.4     7.2   1
   7   3   0   538.1    12.2   1
   8   3   0   237.9     9.6   1
   9   3   0     7.8    11.7   1
  10   3   0   266.2    18.2   1
  11   3   0   -22.9    18.3   1
   1   4   0  2892.1    49.2   1
   2   4   0    25.7     3.4   1
   3   4   0  3142.3    46.8   1
   4   4   0  1942.7    30.2   1
   5   4   0  2492.7    38.6   1
   6   4   0   838.4    16.0   1
   7   4   0    24.2     5.7   1
   8   4   0  1793.1    36.0   1
   9   4   0    82.9    17.8   1
  10   4   0   310.7    17.7   1
  11   4   0   -30.0    18.6   1
   0   5   0     7.1     2.7   1
   1   5   0    15.7     1.9   1
   2   5   0   225.5     5.6   1
   3   5   0  2066.6    31.8   1
   4   5   0   155.3     6.2   1
   5   5   0   818.8    15.5   1
   6   5   0   634.1    13.8   1
   7   5   0   464.6    11.6   1
   8   5   0   645.5    17.2   1
   9   5   0   148.4    13.3   1
  10   5   0    16.8    14.6   1
  11   5   0    61.5    21.9   1
   0   6   0   110.9     7.6   1
   1   6   0  2931.9    44.4   1
   2   6   0  1600.5    25.1   1
   3   6   0   245.0     5.9   1
   4   6   0 39342.8   547.1   1
   5   6   0    17.0     5.3   1
   6   6   0  2585.8    42.4   1
   7   6   0  4086.3    70.9   1
   8   6   0    67.1     7.4   1
   9   6   0   151.6    17.8   1
  10   6   0   727.1    33.9   1
  11   6   0   162.3    30.3   1
   0   7   0    -5.9     2.5   1
   1   7   0  1339.9    21.5   1
   2   7   0  4437.5    81.8   1
   3   7   0   173.3     4.8   1
   4   7   0   363.7     9.0   1
   5   7   0  3031.1    46.5   1
   6   7   0   133.4     6.3   1
   7   7   0    87.4     7.1   1
   8   7   0   236.4    10.6   1
   9   7   0   316.3    23.8   1
  10   7   0    26.1    16.9   1
  11   7   0    11.2    17.8   1
   0   8   0 36658.3   939.9   1
   1   8   0 18558.0   344.3   1
   2   8   0  8479.5   130.3   1
   3   8   0  4241.6    58.4   1
   4   8   0  7563.3   116.2   1
   5   8   0    52.8     5.0   1
   6   8   0    72.5     6.5   1
   7   8   0  3998.1    66.8   1
   8   8   0    14.0     7.5   1
   9   8   0   303.3    21.9   1
  10   8   0   226.1    19.4   1
  11   8   0   102.9    26.3   1
   0   9   0    12.5     5.6   1
   1   9   0 11610.7   185.7   1
   2   9   0 29651.3   461.9   1
   3   9   0   336.0     6.9   1
   4   9   0   945.0    14.2   1
   5   9   0  5579.5    72.8   1
   6   9   0  4599.1    75.2   1
   7   9   0    -0.9     6.9   1
   8   9   0     3.2     7.3   1
   9   9   0  2145.8    58.0   1
  10   9   0    -8.6    13.4   1
  11   9   0    28.2    24.0   1
   0  10   0     1.9     3.9   1
   1  10   0  2168.1    41.8   1
   2  10   0   661.2    13.3   1
   3  10   0   487.0     8.8   1
   4  10   0  8857.0   113.7   1
   5  10   0  1107.8    17.5   1
   6  10   0  1598.3    25.0   1
   7  10   0  3711.7    59.9   1
   8  10   0   119.7     9.9   1
   9  10   0    81.0    11.7   1
  10  10   0    40.5    14.5   1
  11  10   0    52.0    19.0   1
   1  11   0   489.5    12.0   1
   2  11   0  8684.8   145.1   1
   3  11   0  1658.8    26.9   1
   4  11   0   329.3     7.0   1
   5  11   0   800.3    13.8   1
   6  11   0     2.1     4.7   1
   7  11   0    41.7     6.3   1
   8  11   0    -5.2     8.1   1
   9  11   0    69.4    11.1   1
  10  11   0   302.6    25.3   1
  11  11   0     7.3    10.4   1
   0  12   0 22355.0   469.3   1
   1  12   0 21599.2   447.3   1
   2  12   0  1873.9    31.3   1
   3  12   0   187.5     6.4   1
   4  12   0    17.5     3.4   1
   5  12   0  4373.1    67.2   1
   6  12   0    32.0     5.3   1
   7  12   0  1764.7    31.4   1
   8  12   0   345.1    14.3   1
   9  12   0    43.5    11.3   1
  10  12   0    31.6    13.6   1
   0  13   0    17.7    11.2   1
   1  13   0  8424.3   158.9   1
   2  13   0   209.1     7.3   1
   3  13   0  2639.8    45.2   1
   4  13   0  2731.2    44.3   1
   5  13   0    55.4     5.2   1
   6  13   0   899.3    17.8   1
   7  13   0   745.9    16.8   1
   8  13   0   779.1    24.2   1
   9  13   0    -3.2    13.2   1
  10  13   0   188.0    20.1   1
   0  14   0 14531.6   371.4   1
   1  14   0  6356.5   109.6   1
   2  14   0  3770.7    65.1   1
   3  14   0   513.9    11.4   1
   4  14   0  1633.9    28.2   1
   5  14   0   403.6    10.3   1
   6  14   0    73.4     6.3   1
   7  14   0  1197.7    23.1   1
   8  14   0     7.7     9.8   1
   9  14   0    37.6    12.0   1
  10  14   0    69.2    16.2   1
   0  15   0    10.2    15.9   1
   1  15   0     6.2     3.1   1
   2  15   0 15215.9   232.4   1
   3  15   0  1574.3    27.9   1
   4  15   0  3506.1    57.5   1
   5  15   0 16302.4   236.0   1
   6  15   0   190.3     7.6   1
   7  15   0    63.8     8.2   1
   8  15   0    84.8    10.8   1
   9  15   0   415.9    19.2   1
  10  15   0    46.8    21.1   1
   0  16   0  4325.6   126.6   1
   1  16   0   676.5    12.6   1
   2  16   0   816.4    18.1   1
   3  16   0  6316.5    98.9   1
   4  16   0  1554.7    29.3   1
   5  16   0   814.8    18.6   1
   6  16   0  2794.6    51.0   1
   7  16   0  1729.5    37.6   1
   8  16   0   245.6    15.7   1
   9  16   0    54.5    12.3   1
  10  16   0    69.0    33.8   1
   0  17   0    19.6     9.6   1
   1  17   0  1003.7    17.6   1
   2  17   0   424.7    11.0   1
   3  17   0  1192.1    23.2   1
   4  17   0   317.7     9.5   1
   5  17   0  1805.2    33.3   1
   6  17   0     1.8     5.6   1
   7  17   0   371.2    14.9   1
   8  17   0   457.6    18.3   1
   9  17   0     2.3    18.4   1
   0  18   0  6157.7   213.1   1
   1  18   0     9.4     2.8   1
   2  18   0   325.8    10.3   1
   3  18   0  8307.7   130.7   1
   4  18   0   485.6    13.4   1
   5  18   0     5.1     8.3   1
   6  18   0    12.5     9.8   1
   7  18   0    30.5     7.7   1
   8  18   0   173.3    18.6   1
   9  18   0    69.6    25.7   1
   0  19   0    24.7    10.3   1
   1  19   0     2.6     5.5   1
   2  19   0  1929.2    35.2   1
   3  19   0  1476.5    32.2   1
   4  19   0    81.9     7.9   1
   5  19   0  1678.6    35.5   1
   6  19   0   471.4    18.8   1
   7  19   0   152.9    14.9   1
   8  19   0    62.1    18.8   1
   9  19   0   141.6    36.0   1
   0  20   0    -4.4    10.4   1
   1  20   0     4.9     5.9   1
   2  20   0     4.7     5.7   1
   3  20   0   215.2    10.6   1
   4  20   0    97.6     8.5   1
   5  20   0    11.5     7.9   1
   6  20   0    54.7    11.2   1
   7  20   0   122.7    17.8   1
   8  20   0    11.4    16.7   1
   9  20   0   -11.5    20.6   1
   0  21   0     3.7     5.9   1
   1  21   0  3554.3    59.2   1
   2  21   0   198.7     9.3   1
   3  21   0   269.8    11.8   1
   4  21   0   162.3    10.0   1
   5  21   0   111.2    10.1   1
   6  21   0   164.9    15.4   1
   7  21   0   139.5    18.3   1
   8  21   0   -16.2    22.4   1
   0  22   0     8.5     6.6   1
   1  22   0    84.4     8.4   1
   2  22   0   546.6    14.3   1
   3  22   0   846.0    25.7   1
   4  22   0    19.7    10.7   1
   5  22   0   447.6    20.0   1
   6  22   0    50.4    13.7   1
   7  22   0   117.2    19.2   1
   8  22   0    37.9    24.1   1
   0  23   0     1.1     6.0   1
   1  23   0    56.9     8.2   1
   2  23   0   966.1    22.1   1
   3  23   0   199.9    11.6   1
   4  23   0    -1.7     7.8   1
   5  23   0   214.1    15.8   1
   6  23   0    17.6    13.2   1
   7  23   0   353.3    35.4   1
   8  23   0    61.7    26.8   1
   0  24   0  2751.8    67.1   1
   1  24   0   432.3    14.6   1
   2  24   0   126.0     9.4   1
   3  24   0    19.4     9.1   1
   4  24   0  1396.8    40.2   1
   5  24   0   616.3    29.0   1
   6  24   0   502.1    30.4   1
   7  24   0   951.1    43.7   1
   0  25   0    13.3     5.2   1
   1  25   0    11.5     8.5   1
   2  25   0  2542.8    51.5   1
   3  25   0  1762.1    44.9   1
   4  25   0   270.3    17.8   1
   5  25   0   127.0    15.6   1
   6  25   0    -0.9    21.3   1
   7  25   0    62.2    25.0   1
   0  26   0  2359.3    70.7   1
   1  26   0  1713.2    39.1   1
   2  26   0  1035.0    26.5   1
   3  26   0    83.3    12.5   1
   4  26   0   131.6    14.4   1
   5  26   0    62.3    15.9   1
   6  26   0    46.5    19.8   1
   0  27   0     5.7    16.4   1
   1  27   0    25.3    13.2   1
   2  27   0   -11.2    13.2   1
   3  27   0  1544.9    43.5   1
   4  27   0  1333.4    53.4   1
   5  27   0   111.4    21.9   1
   0  28   0    60.3    18.1   1
   1  28   0   533.1    23.4   1
   2  28   0   339.3    19.4   1
   3  28   0    97.4    15.5   1
   4  28   0   314.8    24.3   1
   5  28   0   -10.8    23.9   1
   0  29   0    38.6    20.2   1
   1  29   0    48.7    15.1   1
   2  29   0   512.3    29.4   1
   3  29   0    99.8    16.8   1
   4  29   0     9.5    12.3   1
   0  30   0   398.2    28.9   1
   1  30   0    87.9    13.1   1
   2  30   0   159.9    19.0   1
   3  30   0    26.2    17.5   1
   0  31   0   -18.6    19.4   1
   1  31   0   181.5    18.7   1
 -11   0   1    29.9    23.1   1
 -10   0   1    -9.4    19.1   1
  -9   0   1    42.8    14.7   1
  -8   0   1     4.2     7.2   1
  -7   0   1    13.1     8.3   1
  -6   0   1    14.2     8.1   1
  -5   0   1    21.5     7.3   1
  -4   0   1    10.3     5.5   1
  -3   0   1    26.5     4.9   1
  -2   0   1    20.6     4.9   1
  -1   0   1    27.3     3.3   1
   0   0   1     0.5     0.8   1
   1   0   1    18.3     2.4   1
   2   0   1     0.1     2.5   1
   3   0   1    12.5     3.6   1
   4   0   1     8.1     4.7   1
   5   0   1    33.6     6.0   1
   6   0   1    -3.1     5.9   1
   7   0   1    63.1    10.8   1
   8   0   1     3.8    10.0   1
   9   0   1    32.7    18.5   1
  10   0   1   -10.5    16.0   1
  11   0   1   -26.1    37.2   1
 -12   1   1   158.8    41.1   1
 -11   1   1   237.8    26.4   1
 -10   1   1    49.0    15.0   1
  -9   1   1  6473.0   167.7   1
  -8   1   1  1266.0    24.8   1
  -7   1   1  4470.8    79.5   1
  -6   1   1  3359.6    53.5   1
  -5   1   1  1916.8    33.5   1
  -4   1   1 10352.6   191.1   1
  -3   1   1 51209.0  1124.3   1
  -2   1   1 15273.1   290.0   1
   2   1   1 11761.2   140.3   1
   3   1   1  7855.5    97.3   1
   4   1   1  4247.9    54.1   1
   5   1   1  7830.0    95.0   1
   6   1   1   200.1     7.0   1
   7   1   1 12517.2   184.7   1
   8   1   1   290.4    10.3   1
   9   1   1   441.5    20.0   1
  10   1   1   577.0    24.0   1
  11   1   1    26.9    37.3   1
 -12   2   1     8.6    39.1   1
 -11   2   1   212.4    27.0   1
 -10   2   1   285.0    20.1   1
  -9   2   1   266.4    15.7   1
  -8   2   1   111.3     8.6   1
  -7   2   1   858.9    18.4   1
  -6   2   1  1040.8    21.1   1
  -5   2   1    59.9     5.0   1
  -4   2   1  2529.8    53.6   1
  -3   2   1 19926.2   376.0   1
  -2   2   1 25669.3   459.4   1
   1   2   1   347.7     5.3   1
   2   2   1    59.5     2.5   1
   3   2   1  2288.5    30.4   1
   4   2   1  2205.0    31.0   1
   5   2   1   990.8    14.9   1
   6   2   1    96.2     5.4   1
   7   2   1  1661.5    26.1   1
   8   2   1   138.2     8.3   1
   9   2   1    91.3    11.7   1
  10   2   1    27.6    15.1   1
  11   2   1    94.5    28.8   1
 -12   3   1   132.3    39.9   1
 -11   3   1    94.0    17.4   1
 -10   3   1   136.3    17.5   1
  -9   3   1   491.4    20.1   1
  -8   3   1  1023.9    23.5   1
  -7   3   1   363.8    11.0   1
  -6   3   1   434.1    10.3   1
  -5   3   1 13246.7   219.8   1
  -4   3   1    32.5     3.9   1
  -3   3   1   181.5     5.0   1
  -2   3   1  5415.0    85.0   1
  -1   3   1  1501.8    24.0   1
   0   3   1  7555.9   104.0   1
   1   3   1  1712.7    23.3   1
   2   3   1  5735.2    76.0   1
   3   3   1  5876.2    76.4   1
   4   3   1  6287.1    85.8   1
   5   3   1     5.6     4.4   1
   6   3   1   846.5    14.6   1
   7   3   1  1185.7    19.3   1
   8   3   1   847.3    18.7   1
   9   3   1   448.8    19.4   1
  10   3   1   102.9    19.5   1
  11   3   1    60.5    36.3   1
 -12   4   1   190.9    80.8   1
 -11   4   1   213.1    21.3   1
 -10   4   1     9.0    15.2   1
  -9   4   1   680.2    27.8   1
  -8   4   1   194.9     9.7   1
  -7   4   1  1004.1    19.5   1
  -6   4   1   741.3    14.8   1
  -5   4   1  5494.1    87.2   1
  -4   4   1  2007.5    30.4   1
  -3   4   1  3039.8    49.4   1
  -2   4   1 11085.6   157.4   1
  -1   4   1 23993.9   572.9   1
   0   4   1  7768.2   136.7   1
   1   4   1  8098.9   110.6   1
   2   4   1  8252.2   108.7   1
   3   4   1   276.5     5.7   1
   4   4   1  1702.3    24.0   1
   5   4   1   638.1    11.4   1
   6   4   1   872.3    15.8   1
   7   4   1  1416.6    22.2   1
   8   4   1     9.8     7.0   1
   9   4   1    75.4    13.5   1
  10   4   1   403.7    23.8   1
  11   4   1    19.5    38.5   1
 -12   5   1    98.1    31.0   1
 -11   5   1    10.9    13.3   1
 -10   5   1   531.0    24.2   1
  -9   5   1    98.7    12.9   1
  -8   5   1    13.5     6.8   1
  -7   5   1  7985.8   144.6   1
  -6   5   1   520.8    11.8   1
  -5   5   1   573.3    11.4   1
  -4   5   1  1150.2    18.7   1
  -3   5   1 39686.0   600.5   1
  -2   5   1  4849.0    68.8   1
  -1   5   1   689.5    11.9   1
   0   5   1 20720.5   758.1   1
   1   5   1 60396.1  2472.3   1
   2   5   1  7930.1   108.6   1
   3   5   1  6590.5    83.1   1
   4   5   1  2173.6    28.0   1
   5   5   1  2928.4    41.4   1
   6   5   1   172.7     7.4   1
   7   5   1   602.1    13.7   1
   8   5   1   887.5    22.7   1
   9   5   1    10.3    11.6   1
  10   5   1   199.5    22.3   1
  11   5   1   254.9    44.4   1
 -11   6   1    21.0    16.3   1
 -10   6   1   292.2    18.8   1
  -9   6   1   344.6    15.5   1
  -8   6   1  1301.0    25.3   1
  -7   6   1  1952.1    29.7   1
  -6   6   1   760.4    13.3   1
  -5   6   1  4417.7    66.6   1
  -4   6   1     4.8     2.6   1
  -3   6   1    12.1     2.5   1
  -2   6   1  8954.0   129.8   1
   0   6   1 28990.8  1057.5   1
   1   6   1  2407.9    36.7   1
   2   6   1 20294.0   287.9   1
   3   6   1  2406.0    33.1   1
   4   6   1  2723.7    35.9   1
   5   6   1  1536.2    23.5   1
   6   6   1  4877.0    78.2   1
   7   6   1  1384.5    28.8   1
   8   6   1   436.7    14.9   1
   9   6   1   348.6    17.9   1
  10   6   1     1.0    18.0   1
  11   6   1    -7.0    38.4   1
 -11   7   1   235.0    20.8   1
 -10   7   1    31.9    13.3   1
  -9   7   1  1359.1    39.9   1
  -8   7   1  1326.5    24.2   1
  -7   7   1   206.6     7.5   1
  -6   7   1   212.2     7.0   1
  -5   7   1 23135.1   318.6   1
  -4   7   1 10675.4   137.3   1
  -3   7   1   205.2     4.9   1
  -1   7   1  5305.7    84.2   1
   1   7   1  1141.4    16.6   1
   2   7   1 15804.8   227.6   1
   3   7   1 30849.9   432.4   1
   4   7   1  4534.6    65.7   1
   5   7   1  6053.0    82.6   1
   6   7   1   217.6     7.9   1
   7   7   1   664.3    16.1   1
   8   7   1   515.5    19.0   1
   9   7   1   289.2    15.9   1
  10   7   1   151.1    19.1   1
  11   7   1     3.2    39.1   1
 -11   8   1    56.4    20.8   1
 -10   8   1   175.2    17.3   1
  -9   8   1  1127.8    33.7   1
  -8   8   1    16.7     5.9   1
  -7   8   1  4701.1    71.6   1
  -6   8   1  8938.1   143.6   1
  -5   8   1   123.1     5.6   1
  -4   8   1  4264.7    63.6   1
  -3   8   1   552.2     9.0   1
  -2   8   1 14487.3   226.4   1
  -1   8   1  4128.4    65.7   1
   1   8   1  8560.5   159.1   1
   2   8   1  4666.3    73.6   1
   3   8   1 14115.1   201.6   1
   4   8   1  1158.7    17.3   1
   5   8   1  8689.2   118.4   1
   6   8   1    65.8     6.5   1
   7   8   1  2709.0    50.8   1
   8   8   1   737.6    23.3   1
   9   8   1    -1.8    10.4   1
  10   8   1    28.9    16.4   1
  11   8   1    55.9    45.6   1
 -11   9   1   110.3    35.7   1
 -10   9   1   154.1    17.3   1
  -9   9   1     9.4     9.7   1
  -8   9   1   252.6    10.4   1
  -7   9   1     1.1     5.4   1
  -6   9   1  2248.4    34.7   1
  -5   9   1   523.8    10.7   1
  -4   9   1   115.7     4.6   1
  -3   9   1  8768.6   126.5   1
  -2   9   1 14148.4   216.7   1
  -1   9   1    12.8     2.6   1
   0   9   1  3047.3    74.2   1
   1   9   1  2139.9    43.9   1
   2   9   1  1464.8    26.0   1
   3   9   1  1546.3    23.9   1
   4   9   1  7652.9   108.0   1
   5   9   1  2783.0    40.4   1
   6   9   1   190.5     8.4   1
   7   9   1    21.7     7.1   1
   8   9   1    32.1    12.0   1
   9   9   1   577.7    24.9   1
  10   9   1   133.4    18.6   1
 -11  10   1     5.3    15.7   1
 -10  10   1   130.6    16.4   1
  -9  10   1   807.8    32.9   1
  -8  10   1   407.0    11.7   1
  -7  10   1   130.3     7.2   1
  -6  10   1   467.9    10.2   1
  -5  10   1  3657.9    51.3   1
  -4  10   1  1598.6    24.2   1
  -3  10   1  1635.8    24.2   1
  -2  10   1   448.4     8.1   1
  -1  10   1    30.1     3.2   1
   0  10   1   301.5     8.9   1
   1  10   1   778.0    18.2   1
   2  10   1   735.0    13.9   1
   3  10   1  3188.0    44.8   1
   4  10   1   189.4     6.7   1
   5  10   1   103.1     5.9   1
   6  10   1  1367.4    25.6   1
   7  10   1    11.4     6.9   1
   8  10   1   128.9    12.9   1
   9  10   1    10.8    17.9   1
  10  10   1   -27.8    17.4   1
 -11  11   1    89.1    17.2   1
 -10  11   1   380.7    21.6   1
  -9  11   1   636.3    22.4   1
  -8  11   1    40.7     7.9   1
  -7  11   1    11.3     5.9   1
  -6  11   1   455.8    10.5   1
  -5  11   1  1915.3    28.6   1
  -4  11   1  1232.1    18.2   1
  -3  11   1    36.0     3.7   1
  -2  11   1 14422.2   192.7   1
  -1  11   1   634.2    13.3   1
   0  11   1 15318.0   264.8   1
   1  11   1  1335.8    33.0   1
   2  11   1   897.0    15.5   1
   3  11   1   370.8     7.8   1
   4  11   1   373.4     9.2   1
   5  11   1    -2.5     4.4   1
   6  11   1   168.7     7.9   1
   7  11   1  1034.8    22.9   1
   8  11   1  1097.5    39.8   1
   9  11   1    22.1    18.7   1
  10  11   1    -7.2    16.0   1
 -11  12   1    39.2    24.0   1
 -10  12   1   101.4    15.2   1
  -9  12   1   112.0    12.4   1
  -8  12   1    24.9     7.2   1
  -7  12   1  1445.7    27.3   1
  -6  12   1   315.8     8.6   1
  -5  12   1   538.8    10.2   1
  -4  12   1   294.2     7.2   1
  -3  12   1  1141.6    21.1   1
  -2  12   1  1603.6    23.3   1
  -1  12   1   794.3    17.3   1
   0  12   1    72.3     6.0   1
   1  12   1  2599.8    60.3   1
   2  12   1   476.4     9.8   1
   3  12   1  2363.0    36.9   1
   4  12   1   142.7     5.4   1
   5  12   1  2423.8    36.4   1
   6  12   1    32.2     6.0   1
   7  12   1    75.9     9.3   1
   8  12   1   100.9    12.0   1
   9  12   1    15.2    13.2   1
  10  12   1    43.7    14.0   1
 -11  13   1    52.0    27.4   1
 -10  13   1   102.2    15.5   1
  -9  13   1   135.0    12.4   1
  -8  13   1     1.7     7.8   1
  -7  13   1   955.6    20.4   1
  -6  13   1   401.7     9.7   1
  -5  13   1    18.8     4.3   1
  -4  13   1  4786.7    76.7   1
  -3  13   1    73.4     5.3   1
  -2  13   1  1684.4    24.0   1
  -1  13   1   439.0    10.1   1
   0  13   1  5959.0   123.7   1
   1  13   1   385.7    12.4   1
   2  13   1  3524.6    59.2   1
   3  13   1  3871.1    64.0   1
   4  13   1  3365.8    51.1   1
   5  13   1   147.7     5.8   1
   6  13   1   303.2     8.9   1
   7  13   1     5.1     6.7   1
   8  13   1   393.1    15.7   1
   9  13   1    20.9    13.2   1
  10  13   1    53.1    28.0   1
 -10  14   1    12.2    17.0   1
  -9  14   1   974.8    32.9   1
  -8  14   1    73.4     8.8   1
  -7  14   1    32.1     7.4   1
  -6  14   1   214.5     7.5   1
  -5  14   1  1499.8    24.5   1
  -4  14   1  6678.6   115.0   1
  -3  14   1  1446.9    24.4   1
  -2  14   1  4770.3    70.6   1
  -1  14   1 12109.5   199.3   1
   0  14   1     7.0     2.6   1
   1  14   1  4471.2    82.3   1
   2  14   1  6288.9    97.1   1
   3  14   1    12.2     5.3   1
   4  14   1   437.9    11.3   1
   5  14   1  1516.4    25.3   1
   6  14   1   998.2    18.1   1
   7  14   1   663.5    18.6   1
   8  14   1   193.1    12.5   1
   9  14   1   105.3    13.9   1
  10  14   1   218.7    27.6   1
 -10  15   1    36.5    15.2   1
  -9  15   1    23.2    11.5   1
  -8  15   1     5.8     8.7   1
  -7  15   1     3.6     6.8   1
  -6  15   1  1804.3    28.1   1
  -5  15   1  2233.0    36.9   1
  -4  15   1  2163.1    37.8   1
  -3  15   1   736.4    14.3   1
  -2  15   1  1962.5    30.7   1
  -1  15   1   130.9     6.8   1
   0  15   1    38.0     3.4   1
   1  15   1  1770.3    36.1   1
   2  15   1   216.0     8.3   1
   3  15   1  1624.3    26.8   1
   4  15   1  4430.7    76.2   1
   5  15   1   153.8     8.1   1
   6  15   1   276.5     8.3   1
   7  15   1     9.8     6.7   1
   8  15   1    72.6    11.1   1
   9  15   1   -34.3    21.3   1
 -10  16   1   -10.3    23.2   1
  -9  16   1    72.8    11.1   1
  -8  16   1   360.4    14.2   1
  -7  16   1    92.8     8.1   1
  -6  16   1  1111.1    21.0   1
  -5  16   1   325.2    10.8   1
  -4  16   1  4913.3    81.8   1
  -3  16   1   114.2     6.4   1
  -2  16   1  2158.1    35.3   1
  -1  16   1   260.9     6.8   1
   0  16   1  8297.6   136.3   1
   1  16   1   695.7    14.7   1
   2  16   1  6763.3   122.5   1
   3  16   1   182.6     7.6   1
   4  16   1  1365.6    27.0   1
   5  16   1   536.6    15.0   1
   6  16   1   160.1     7.3   1
   7  16   1   650.8    22.1   1
   8  16   1    94.7    11.4   1
   9  16   1    97.5    24.2   1
 -10  17   1    20.4    24.0   1
  -9  17   1   221.2    16.2   1
  -8  17   1   235.6    12.5   1
  -7  17   1   127.9    10.2   1
  -6  17   1  1482.7    27.6   1
  -5  17   1   335.9    11.9   1
  -4  17   1  5024.0    83.0   1
  -3  17   1  4392.8    72.1   1
  -2  17   1  5841.1    92.7   1
  -1  17   1    14.2     4.2   1
   0  17   1  1944.3    34.8   1
   1  17   1  1688.8    29.5   1
   2  17   1 11010.6   184.2   1
   3  17   1   224.3     8.3   1
   4  17   1  1283.7    22.7   1
   5  17   1  1071.3    23.6   1
   6  17   1   245.2     8.4   1
   7  17   1   414.5    17.1   1
   8  17   1    72.8    14.8   1
   9  17   1   363.2    31.1   1
  -9  18   1   218.7    18.7   1
  -8  18   1   197.1    13.5   1
  -7  18   1   247.8    13.0   1
  -6  18   1   705.1    18.0   1
  -5  18   1    13.5     8.5   1
  -4  18   1     6.3     6.6   1
  -3  18   1  1553.6    34.7   1
  -2  18   1  2443.5    40.5   1
  -1  18   1   383.5     9.4   1
   0  18   1  7775.8   129.5   1
   1  18   1  9075.2   143.2   1
   2  18   1  1895.3    36.4   1
   3  18   1   603.0    12.9   1
   4  18   1  1097.8    23.0   1
   5  18   1   739.5    19.4   1
   6  18   1   214.0    14.1   1
   7  18   1  1063.1    37.5   1
   8  18   1    38.9    17.1   1
   9  18   1    59.9    27.5   1
  -9  19   1     0.6    30.0   1
  -8  19   1    80.7    15.1   1
  -7  19   1   645.2    26.8   1
  -6  19   1   359.1    12.8   1
  -5  19   1  1605.4    33.6   1
  -4  19   1  1086.9    22.2   1
  -3  19   1  3332.8    61.8   1
  -2  19   1  1838.1    30.3   1
  -1  19   1    57.5     5.1   1
   0  19   1    12.5     8.3   1
   1  19   1   435.3    13.2   1
   2  19   1  1396.6    27.1   1
   3  19   1  2493.2    43.3   1
   4  19   1  1443.5    27.8   1
   5  19   1    15.2     8.6   1
   6  19   1    10.2    11.1   1
   7  19   1    47.2    18.5   1
   8  19   1    67.0    21.1   1
  -9  20   1    17.6    20.3   1
  -8  20   1  1102.1    40.6   1
  -7  20   1   387.2    21.6   1
  -6  20   1   354.5    13.3   1
  -5  20   1  3439.4    72.2   1
  -4  20   1    38.9     9.0   1
  -3  20   1    72.8     7.8   1
  -2  20   1   696.4    13.6   1
  -1  20   1  1852.2    31.9   1
   0  20   1    -4.9     7.6   1
   1  20   1    -3.5     5.7   1
   2  20   1  1729.4    31.2   1
   3  20   1   293.2    11.1   1
   4  20   1   216.6     9.4   1
   5  20   1   122.5    10.2   1
   6  20   1  1708.7    54.9   1
   7  20   1   180.1    20.7   1
   8  20   1    86.4    33.3   1
  -9  21   1   192.3    31.4   1
  -8  21   1   169.8    18.2   1
  -7  21   1   -17.9    12.1   1
  -6  21   1   254.9    15.9   1
  -5  21   1   404.3    13.5   1
  -4  21   1   797.0    21.7   1
  -3  21   1  1236.4    29.0   1
  -2  21   1    37.7     4.6   1
  -1  21   1   174.8     6.2   1
   0  21   1   864.1    21.3   1
   1  21   1   312.5    10.7   1
   2  21   1  1826.1    34.4   1
   3  21   1   761.7    19.8   1
   4  21   1  1249.9    29.8   1
   5  21   1   930.3    26.9   1
   6  21   1     6.9    13.4   1
   7  21   1   147.3    20.9   1
   8  21   1    66.3    26.8   1
  -8  22   1    14.1    19.7   1
  -7  22   1   874.5    39.0   1
  -6  22   1   804.0    29.7   1
  -5  22   1    15.2     8.4   1
  -4  22   1   865.5    27.9   1
  -3  22   1    78.5     7.8   1
  -2  22   1  4564.1    69.2   1
  -1  22   1  1336.6    24.0   1
   0  22   1  3835.3    68.7   1
   1  22   1  1507.7    29.9   1
   2  22   1    42.1     7.6   1
   3  22   1   597.5    16.1   1
   4  22   1   131.4    12.0   1
   5  22   1   939.1    28.9   1
   6  22   1    13.0    15.5   1
   7  22   1   293.8    25.9   1
  -8  23   1     6.7    28.5   1
  -7  23   1   207.7    21.5   1
  -6  23   1     9.6    13.7   1
  -5  23   1   332.2    16.5   1
  -4  23   1  1077.5    29.4   1
  -3  23   1    62.2     8.1   1
  -2  23   1  1375.8    31.4   1
  -1  23   1   420.9     9.9   1
   0  23   1   343.4    12.8   1
   1  23   1     3.4     8.5   1
   2  23   1   854.5    22.6   1
   3  23   1  1023.3    25.3   1
   4  23   1     9.7    10.1   1
   5  23   1   616.7    23.4   1
   6  23   1   131.6    18.2   1
   7  23   1   143.1    23.5   1
  -7  24   1   158.5    22.9   1
  -6  24   1     1.9    14.2   1
  -5  24   1    -2.4    12.5   1
  -4  24   1    -1.7    10.4   1
  -3  24   1    34.5     8.0   1
  -2  24   1   532.1    15.4   1
  -1  24   1   568.4    12.1   1
   0  24   1   316.6    12.3   1
   1  24   1   344.9    13.6   1
   2  24   1    52.2     9.5   1
   3  24   1    10.5     8.7   1
   4  24   1   -12.7     9.7   1
   5  24   1   228.3    18.6   1
   6  24   1   129.8    21.7   1
   7  24   1    18.7    22.8   1
  -7  25   1   -22.5    19.5   1
  -6  25   1    22.4    14.6   1
  -5  25   1    13.8    12.9   1
  -4  25   1    29.6    11.4   1
  -3  25   1   126.5    10.3   1
  -2  25   1    90.8     7.8   1
  -1  25   1    -0.2     9.5   1
   0  25   1   144.1    10.7   1
   1  25   1   209.7    12.4   1
   2  25   1    -4.5     9.0   1
   3  25   1    -2.3     9.3   1
   4  25   1     0.2    12.6   1
   5  25   1    88.2    15.4   1
   6  25   1    47.6    23.7   1
  -6  26   1   549.1    37.3   1
  -5  26   1   177.5    18.0   1
  -4  26   1    11.2    11.8   1
  -3  26   1    34.0     9.7   1
  -2  26   1   352.3    15.9   1
  -1  26   1    27.9     9.7   1
   0  26   1   563.8    18.6   1
   1  26   1    38.8    11.6   1
   2  26   1     8.1    10.2   1
   3  26   1   995.8    31.1   1
   4  26   1   154.1    16.3   1
   5  26   1   562.2    39.8   1
   6  26   1    19.2    36.1   1
  -6  27   1   116.9    33.2   1
  -5  27   1   227.5    19.9   1
  -4  27   1     7.6    12.4   1
  -3  27   1   194.6    14.0   1
  -2  27   1   356.6    18.0   1
  -1  27   1    79.2    11.1   1
   0  27   1   234.7    13.5   1
   1  27   1   116.6    13.2   1
   2  27   1    34.8    11.9   1
   3  27   1   373.7    19.9   1
   4  27   1   119.1    18.2   1
   5  27   1   275.2    31.2   1
  -5  28   1   138.2    21.1   1
  -4  28   1   135.8    15.5   1
  -3  28   1   159.0    14.9   1
  -2  28   1   -13.3    13.0   1
  -1  28   1   787.7    27.1   1
   0  28   1   130.9    13.4   1
   1  28   1   140.5    14.6   1
   2  28   1    50.3    14.0   1
   3  28   1    75.7    16.4   1
   4  28   1    15.4    19.5   1
  -4  29   1    -8.0    26.1   1
  -3  29   1   650.1    30.4   1
  -2  29   1    44.0    13.9   1
  -1  29   1    25.3    13.1   1
   0  29   1   229.4    16.4   1
   1  29   1   624.2    35.7   1
   2  29   1   264.3    21.9   1
   3  29   1    80.5    17.0   1
  -3  30   1    57.6    21.0   1
  -2  30   1   254.4    38.0   1
  -1  30   1   691.0    34.8   1
   0  30   1   807.2    30.2   1
   1  30   1   334.5    18.4   1
   2  30   1   182.6    18.5   1
  -1  31   1   -13.8    20.7   1
   0  31   1    64.5    23.9   1
 -12   0   2    25.7    31.6   1
 -11   0   2   606.8    34.4   1
 -10   0   2   173.2    20.5   1
  -9   0   2    -4.7     8.3   1
  -8   0   2    37.3    14.6   1
  -7   0   2   478.4    22.3   1
  -6   0   2 10123.9   232.6   1
  -5   0   2    -0.6     5.5   1
  -4   0   2    18.8     6.1   1
  -3   0   2  3901.3   147.1   1
   0   0   2   473.4     9.4   1
   2   0   2  6226.4   116.3   1
   3   0   2   230.8     7.1   1
   4   0   2  5112.6    87.1   1
   5   0   2   224.5     9.3   1
   6   0   2   954.9    22.5   1
   7   0   2  1052.9    28.3   1
   8   0   2  5216.9   157.2   1
   9   0   2   272.8    21.9   1
  10   0   2    41.4    23.9   1
 -12   1   2    76.7    25.3   1
 -11   1   2   161.4    15.5   1
 -10   1   2    82.5    13.3   1
  -9   1   2    24.3     7.8   1
  -8   1   2   441.1    12.0   1
  -7   1   2    20.7     6.4   1
  -6   1   2  6574.2   123.0   1
  -5   1   2  1347.9    23.8   1
  -4   1   2   669.7    13.1   1
  -3   1   2 52041.0  1551.8   1
  -1   1   2 10151.3   185.8   1
   0   1   2  9770.0   117.1   1
   1   1   2  1816.1    22.1   1
   2   1   2  3178.2    38.4   1
   3   1   2 19148.2   226.2   1
   4   1   2  1896.3    23.5   1
   5   1   2     6.2     3.7   1
   6   1   2    29.5     5.5   1
   7   1   2   458.8    11.6   1
   8   1   2    62.1    12.5   1
   9   1   2   185.5    18.4   1
  10   1   2   159.6    16.6   1
 -12   2   2   362.2    30.1   1
 -11   2   2   776.5    30.3   1
 -10   2   2    75.8    16.3   1
  -9   2   2    20.6     8.2   1
  -8   2   2  2384.7    44.4   1
  -7   2   2  3071.8    59.6   1
  -6   2   2    45.6     5.8   1
  -5   2   2 15028.2   286.4   1
  -4   2   2    80.4     4.4   1
  -3   2   2  1774.0    33.5   1
  -1   2   2  3089.7    56.4   1
   0   2   2 15108.5   194.1   1
   1   2   2 12751.5   150.3   1
   2   2   2 11389.6   140.5   1
   3   2   2  1298.3    15.6   1
   4   2   2 13666.7   155.8   1
   5   2   2  1212.3    16.7   1
   6   2   2   204.4     7.6   1
   7   2   2    14.8     6.2   1
   8   2   2    24.4    11.3   1
   9   2   2    47.6    11.8   1
  10   2   2   174.2    17.6   1
 -12   3   2     4.1    19.9   1
 -11   3   2    86.4    14.5   1
 -10   3   2   114.0    17.2   1
  -9   3   2  1656.9    40.0   1
  -8   3   2     6.1     5.9   1
  -7   3   2  1980.1    38.7   1
  -6   3   2    90.5     4.8   1
  -5   3   2  7367.1   142.5   1
  -4   3   2  3246.7    64.9   1
  -3   3   2   382.5     8.3   1
  -2   3   2   579.6     9.9   1
  -1   3   2 17277.2   307.1   1
   0   3   2  3495.3    46.8   1
   1   3   2   274.6     4.5   1
   2   3   2  2077.3    25.4   1
   3   3   2   885.3    12.2   1
   4   3   2  5228.5    64.0   1
   5   3   2  1143.3    16.8   1
   6   3   2   108.0     6.2   1
   7   3   2    95.5     6.8   1
   8   3   2   680.9    20.4   1
   9   3   2    53.2    12.9   1
  10   3   2    61.9    15.9   1
 -12   4   2    59.1    20.6   1
 -11   4   2    -9.1    17.0   1
 -10   4   2   358.6    23.4   1
  -9   4   2   170.8    13.1   1
  -8   4   2    65.8     6.5   1
  -7   4   2  1352.5    23.4   1
  -6   4   2  1938.7    32.8   1
  -5   4   2   263.0     7.4   1
  -4   4   2   166.9     4.9   1
  -3   4   2   559.7    10.4   1
  -2   4   2  7171.6   115.8   1
  -1   4   2   748.6    12.3   1
   0   4   2  3601.9    52.6   1
   1   4   2   624.2     8.7   1
   2   4   2  7004.5    83.8   1
   3   4   2  1314.5    19.6   1
   4   4   2  4521.8    55.3   1
   5   4   2    26.5     4.4   1
   6   4   2  3362.1    47.7   1
   7   4   2   762.4    15.4   1
   8   4   2   487.4    18.4   1
   9   4   2     9.0    13.0   1
  10   4   2    56.7    14.5   1
 -12   5   2    29.2    20.6   1
 -11   5   2   129.7    19.4   1
 -10   5   2   849.1    35.5   1
  -9   5   2   248.9    15.6   1
  -8   5   2   262.0     9.6   1
  -7   5   2   551.3    13.2   1
  -6   5   2   502.7    11.1   1
  -5   5   2   363.4     8.8   1
  -4   5   2  1247.6    23.7   1
  -3   5   2  1858.9    28.5   1
  -2   5   2  2474.8    41.5   1
  -1   5   2  3575.3    59.6   1
   0   5   2   113.7     2.5   1
   1   5   2  1932.1    28.4   1
   2   5   2  7071.9    86.5   1
   3   5   2   459.5     7.9   1
   4   5   2   837.0    13.2   1
   5   5   2    11.2     4.7   1
   6   5   2     8.3     5.0   1
   7   5   2     7.4     6.0   1
   8   5   2    -2.5     8.6   1
   9   5   2   256.5    15.5   1
  10   5   2    87.0    18.2   1
 -12   6   2    21.3    15.7   1
 -11   6   2   241.3    25.0   1
 -10   6   2   275.4    22.8   1
  -9   6   2  1422.0    39.6   1
  -8   6   2   152.5     8.3   1
  -7   6   2   914.7    19.1   1
  -6   6   2 14327.1   250.4   1
  -5   6   2     4.4     3.7   1
  -4   6   2   519.0     9.4   1
  -3   6   2  5816.5    89.1   1
  -2   6   2  9136.3   139.3   1
  -1   6   2   683.5    11.8   1
   0   6   2    93.5     2.6   1
   1   6   2   899.0    13.5   1
   2   6   2 37263.7   466.3   1
   3   6   2  1364.7    19.3   1
   4   6   2  3291.0    43.1   1
   5   6   2  6410.6    93.0   1
   6   6   2  1049.7    17.9   1
   7   6   2    58.3     6.4   1
   8   6   2  1236.6    33.7   1
   9   6   2    15.3    12.9   1
  10   6   2    13.9    37.4   1
 -12   7   2    -6.6    11.2   1
 -11   7   2   199.6    24.6   1
 -10   7   2    21.0    11.4   1
  -9   7   2   427.9    17.1   1
  -8   7   2     1.3     5.7   1
  -7   7   2  2495.4    42.3   1
  -6   7   2   762.3    15.9   1
  -5   7   2  2131.9    34.0   1
  -4   7   2 13380.0   203.9   1
  -3   7   2  1239.0    19.4   1
  -2   7   2  4039.5    59.7   1
  -1   7   2  8685.9   158.6   1
   0   7   2  1018.6    19.4   1
   1   7   2  1679.2    25.4   1
   2   7   2  1213.2    16.9   1
   3   7   2  4614.9    63.4   1
   4   7   2   303.7     7.3   1
   5   7   2    38.1     5.8   1
   6   7   2   562.0    12.0   1
   7   7   2   377.6    10.3   1
   8   7   2     1.3    10.5   1
   9   7   2    72.4    14.7   1
  10   7   2   117.0    38.5   1
 -11   8   2    44.6    23.4   1
 -10   8   2    16.4    12.4   1
  -9   8   2   292.6    17.5   1
  -8   8   2     9.7     6.5   1
  -7   8   2   245.2     8.8   1
  -6   8   2  2113.1    36.6   1
  -5   8   2   513.7    10.5   1
  -4   8   2    11.5     3.1   1
  -3   8   2  2377.9    32.1   1
  -2   8   2  3256.5    45.0   1
  -1   8   2    64.3     2.1   1
   0   8   2  6144.1   132.9   1
   1   8   2  2384.1    41.4   1
   2   8   2  1375.8    20.6   1
   3   8   2  1115.5    17.2   1
   4   8   2   120.9     5.5   1
   5   8   2  6552.4    89.4   1
   6   8   2   542.9    13.1   1
   7   8   2   308.0    11.6   1
   8   8   2  1244.5    34.4   1
   9   8   2   121.5    17.1   1
  10   8   2   130.2    33.1   1
 -11   9   2   394.7    30.3   1
 -10   9   2   572.5    26.3   1
  -9   9   2    68.7    10.0   1
  -8   9   2  1982.6    37.0   1
  -7   9   2    50.8     7.0   1
  -6   9   2  1579.4    26.3   1
  -5   9   2     4.2     4.0   1
  -4   9   2  3586.2    53.3   1
  -3   9   2   854.8    12.4   1
  -2   9   2  5294.2    72.3   1
  -1   9   2   496.4     9.4   1
   0   9   2 13390.9   269.3   1
   1   9   2 11075.9   224.0   1
   2   9   2  1613.7    25.2   1
   3   9   2  8230.1   110.6   1
   4   9   2     1.5     4.0   1
   5   9   2   132.4     6.9   1
   6   9   2   927.9    19.8   1
   7   9   2  1800.3    44.0   1
   8   9   2    13.2    10.6   1
   9   9   2    24.5    17.2   1
  10   9   2   590.9    46.3   1
 -11  10   2   -17.0    17.3   1
 -10  10   2    46.2    14.0   1
  -9  10   2   449.1    17.7   1
  -8  10   2  1136.4    29.5   1
  -7  10   2   383.1    10.0   1
  -6  10   2  2145.1    35.2   1
  -5  10   2  1839.4    30.3   1
  -4  10   2   564.9     9.3   1
  -3  10   2   211.7     5.0   1
  -2  10   2  3777.2    51.2   1
  -1  10   2   626.3    11.3   1
   0  10   2  4776.1   133.3   1
   1  10   2   205.9     5.2   1
   2  10   2   308.7     6.9   1
   3  10   2  1050.4    18.1   1
   4  10   2  2814.7    41.0   1
   5  10   2  5031.9    75.4   1
   6  10   2   862.1    17.5   1
   7  10   2   294.7    14.0   1
   8  10   2   156.2    14.5   1
   9  10   2    48.5    12.7   1
 -11  11   2    30.0    23.3   1
 -10  11   2    33.2    14.0   1
  -9  11   2   -13.5     9.2   1
  -8  11   2    25.6     7.6   1
  -7  11   2   849.6    16.7   1
  -6  11   2    52.5     5.4   1
  -5  11   2  1635.3    28.6   1
  -4  11   2   944.3    14.4   1
  -3  11   2  7450.0   101.0   1
  -2  11   2  3669.5    49.0   1
  -1  11   2   109.2     3.8   1
   0  11   2   111.2     6.2   1
   1  11   2  2601.7    45.6   1
   2  11   2  4736.1    72.7   1
   3  11   2   827.0    15.7   1
   4  11   2  1244.2    20.6   1
   5  11   2    28.9     6.5   1
   6  11   2    46.5     7.1   1
   7  11   2    35.2    10.8   1
   8  11   2   690.8    33.3   1
   9  11   2   105.8    17.4   1
  10  11   2   -28.8    43.5   1
 -11  12   2     1.5    18.8   1
 -10  12   2    64.0    12.6   1
  -9  12   2  1348.3    37.2   1
  -8  12   2    -2.0     6.2   1
  -7  12   2  4047.7    65.8   1
  -6  12   2    29.7     5.6   1
  -5  12   2  1596.6    31.1   1
  -4  12   2  1268.9    20.0   1
  -3  12   2  7309.6   104.5   1
  -2  12   2  1772.0    25.1   1
  -1  12   2 19278.5   273.9   1
   0  12   2 13395.9   242.1   1
   1  12   2  1364.2    25.8   1
   2  12   2  3688.3    63.1   1
   3  12   2     2.1     2.9   1
   4  12   2   767.1    15.0   1
   5  12   2  2987.1    46.2   1
   6  12   2   388.8    10.9   1
   7  12   2   439.4    17.6   1
   8  12   2    11.4    15.3   1
   9  12   2   320.9    19.3   1
 -11  13   2     4.0    21.0   1
 -10  13   2   298.8    19.9   1
  -9  13   2   377.0    16.8   1
  -8  13   2   171.5     9.8   1
  -7  13   2   961.4    20.1   1
  -6  13   2   185.4     7.8   1
  -5  13   2  2594.3    37.8   1
  -4  13   2   308.7     7.4   1
  -3  13   2 13261.3   195.4   1
  -2  13   2 17585.1   236.3   1
  -1  13   2  1110.2    23.1   1
   0  13   2  9071.8   242.4   1
   1  13   2     7.5     4.2   1
   2  13   2 12826.9   218.7   1
   3  13   2   168.8     5.3   1
   4  13   2  1026.3    18.0   1
   5  13   2     4.8     6.6   1
   6  13   2  1644.7    35.5   1
   7  13   2   269.0    14.8   1
   8  13   2    79.0    16.1   1
   9  13   2   387.3    25.7   1
 -11  14   2    23.2    17.4   1
 -10  14   2   239.6    19.6   1
  -9  14   2   134.0    12.8   1
  -8  14   2   142.4    10.3   1
  -7  14   2  1302.9    23.9   1
  -6  14   2  4362.4    77.9   1
  -5  14   2   592.8    12.4   1
  -4  14   2    -3.3     4.1   1
  -3  14   2   360.0     7.4   1
  -2  14   2  2258.4    36.0   1
  -1  14   2  6340.9   113.3   1
   0  14   2  7862.3   196.9   1
   1  14   2   524.6    12.6   1
   2  14   2   237.0     7.7   1
   3  14   2  3192.2    54.4   1
   4  14   2    32.7     3.0   1
   5  14   2  1279.4    25.7   1
   6  14   2   196.1    10.9   1
   7  14   2    -2.4    11.5   1
   8  14   2   101.3    12.3   1
   9  14   2    66.2    27.4   1
 -10  15   2     4.0    14.3   1
  -9  15   2    16.5    10.8   1
  -8  15   2   586.8    18.2   1
  -7  15   2  4356.3    77.8   1
  -6  15   2  3797.8    64.0   1
  -5  15   2  1324.0    26.1   1
  -4  15   2 12171.7   178.0   1
  -3  15   2  2071.0    33.2   1
  -2  15   2   749.0    12.6   1
  -1  15   2  2234.6    39.6   1
   0  15   2  1938.3    52.2   1
   1  15   2    -3.3     5.1   1
   2  15   2   870.2    15.9   1
   3  15   2 15465.0   241.1   1
   4  15   2  2414.2    42.0   1
   5  15   2   328.9     9.2   1
   6  15   2   516.2    14.3   1
   7  15   2   194.2    11.4   1
   8  15   2    37.2     9.4   1
   9  15   2   -24.9    22.6   1
 -10  16   2    -3.0    17.2   1
  -9  16   2   297.9    16.2   1
  -8  16   2  1600.9    37.6   1
  -7  16   2   769.1    19.0   1
  -6  16   2    63.9     7.6   1
  -5  16   2  1515.8    27.0   1
  -4  16   2     1.4     5.0   1
  -3  16   2     9.6     3.6   1
  -2  16   2  2887.0    45.1   1
  -1  16   2   998.8    17.3   1
   0  16   2  3014.8    59.2   1
   1  16   2  9745.1   142.7   1
   2  16   2  3349.4    53.2   1
   4  16   2  1616.0    29.4   1
   5  16   2  1869.7    36.7   1
   6  16   2   921.4    21.6   1
   7  16   2   325.0    13.2   1
   8  16   2    22.7    16.4   1
   9  16   2   942.9   210.2   1
 -10  17   2   152.2    29.7   1
  -9  17   2   750.2    30.0   1
  -8  17   2   351.8    14.7   1
  -7  17   2   794.1    20.0   1
  -6  17   2   464.0    14.9   1
  -5  17   2   157.5     8.1   1
  -4  17   2   150.5     7.4   1
  -3  17   2   335.8     7.8   1
  -2  17   2     4.4     3.4   1
  -1  17   2  1522.2    24.6   1
   0  17   2   674.5    15.0   1
   1  17   2   425.7     9.9   1
   2  17   2     1.4     5.9   1
   3  17   2   946.2    18.8   1
   4  17   2   117.9     7.9   1
   5  17   2   146.7     9.5   1
   6  17   2   254.0     7.7   1
   7  17   2    20.7    15.5   1
   8  17   2   139.4    25.2   1
 -10  18   2    -3.9    24.7   1
  -9  18   2    35.2    12.7   1
  -8  18   2   100.9    10.8   1
  -7  18   2   107.8    12.3   1
  -6  18   2    24.8     7.7   1
  -5  18   2  4303.7    73.9   1
  -4  18   2  1220.0    24.7   1
  -3  18   2   250.5     6.9   1
  -2  18   2  2097.4    32.9   1
  -1  18   2   336.7     7.7   1
   0  18   2   101.4     6.8   1
   1  18   2  2987.7    44.0   1
   2  18   2  1750.4    31.5   1
   3  18   2   401.4    11.5   1
   4  18   2   213.3     8.7   1
   5  18   2    -0.7     8.1   1
   6  18   2   322.5    16.9   1
   7  18   2    27.9    17.8   1
   8  18   2     4.9    22.1   1
  -9  19   2    -3.9    13.6   1
  -8  19   2   457.0    22.7   1
  -7  19   2    48.3    10.0   1
  -6  19   2   177.3    10.6   1
  -5  19   2    15.6     6.5   1
  -4  19   2   859.0    19.4   1
  -3  19   2   111.6     5.9   1
  -2  19   2    11.0     3.8   1
  -1  19   2    19.0     3.9   1
   0  19   2   289.8     9.6   1
   1  19   2  1885.6    31.2   1
   2  19   2  2248.5    42.6   1
   3  19   2   837.6    19.0   1
   4  19   2    24.2     8.3   1
   5  19   2   550.1    18.1   1
   6  19   2    91.4    13.5   1
   7  19   2    44.8    16.3   1
   8  19   2   351.6    42.3   1
  -9  20   2     1.1    19.0   1
  -8  20   2   -10.1    12.4   1
  -7  20   2    29.6    10.9   1
  -6  20   2    11.9     7.6   1
  -5  20   2    75.0     7.7   1
  -4  20   2    10.7     7.1   1
  -3  20   2   307.6     8.8   1
  -2  20   2   435.3     9.3   1
  -1  20   2   730.6    15.1   1
   0  20   2   414.8    12.8   1
   1  20   2   326.0     9.6   1
   2  20   2   312.4    10.1   1
   3  20   2   184.9    10.2   1
   4  20   2   228.1    12.0   1
   5  20   2   323.8    12.8   1
   6  20   2    93.7    14.9   1
   7  20   2    37.5    18.0   1
   8  20   2    15.2    40.6   1
  -9  21   2     9.5    19.2   1
  -8  21   2    55.7    15.2   1
  -7  21   2   200.0    15.6   1
  -6  21   2    11.0     8.8   1
  -5  21   2   763.7    19.3   1
  -4  21   2   871.1    20.5   1
  -3  21   2  1274.4    21.6   1
  -2  21   2   846.8    15.3   1
  -1  21   2  4727.7    78.2   1
   0  21   2   312.9    12.2   1
   1  21   2    17.5     6.7   1
   2  21   2  1436.1    26.4   1
   3  21   2   570.4    15.7   1
   4  21   2   486.0    16.6   1
   5  21   2    49.0    10.0   1
   6  21   2   105.3    16.9   1
   7  21   2   850.4    62.6   1
  -8  22   2     7.1    13.5   1
  -7  22   2   431.1    20.9   1
  -6  22   2    39.9     8.4   1
  -5  22   2   475.2    16.8   1
  -4  22   2  1490.1    32.3   1
  -3  22   2   108.3     6.1   1
  -2  22   2   218.2     7.3   1
  -1  22   2   149.3     5.7   1
   0  22   2   415.3    14.1   1
   1  22   2  1331.9    26.4   1
   2  22   2   107.5     8.1   1
   3  22   2    -2.5     8.8   1
   4  22   2   510.6    18.4   1
   5  22   2    64.2    12.3   1
   6  22   2   189.0    22.8   1
   7  22   2    96.5    30.8   1
  -8  23   2   193.0    20.3   1
  -7  23   2   -11.2    13.8   1
  -6  23   2    98.3    13.9   1
  -5  23   2     4.8     8.3   1
  -4  23   2    47.9     8.0   1
  -3  23   2     5.6     4.7   1
  -2  23   2   415.8    10.7   1
  -1  23   2    22.3     5.9   1
   0  23   2   365.5    12.1   1
   1  23   2   393.6    11.1   1
   2  23   2   645.5    18.4   1
   3  23   2   617.7    18.0   1
   4  23   2   233.4    14.5   1
   5  23   2     7.1    13.6   1
   6  23   2   150.2    34.4   1
  -7  24   2   165.6    22.9   1
  -6  24   2   649.0    30.0   1
  -5  24   2   262.6    12.7   1
  -4  24   2    22.3     7.2   1
  -3  24   2   186.2    10.5   1
  -2  24   2   868.1    21.2   1
  -1  24   2   306.8    11.4   1
   0  24   2  1112.0    27.0   1
   1  24   2   529.3    14.6   1
   2  24   2   389.4    13.5   1
   3  24   2   325.4    13.1   1
   4  24   2   454.6    20.4   1
   5  24   2   826.3    35.1   1
   6  24   2   321.2    34.0   1
  -7  25   2    -9.2    18.5   1
  -6  25   2   -16.6    11.0   1
  -5  25   2   255.9    14.1   1
  -4  25   2  1671.1    35.4   1
  -3  25   2   888.5    22.8   1
  -2  25   2   502.0    17.4   1
  -1  25   2   439.8    17.1   1
   0  25   2   242.0    11.0   1
   1  25   2  1168.2    27.8   1
   2  25   2   925.6    22.6   1
   3  25   2   402.7    18.5   1
   4  25   2   170.1    15.0   1
   5  25   2   477.1    32.9   1
  -6  26   2   400.6    27.4   1
  -5  26   2   499.8    20.7   1
  -4  26   2    27.3     8.7   1
  -3  26   2   792.9    22.0   1
  -2  26   2   621.3    21.4   1
  -1  26   2   791.3    29.4   1
   0  26   2  1558.6    35.6   1
   1  26   2  1165.3    33.9   1
   2  26   2   167.9    12.8   1
   3  26   2    -2.5    13.2   1
   4  26   2   -19.2    15.2   1
   5  26   2     9.2    26.9   1
  -6  27   2   404.0    35.3   1
  -5  27   2  1102.8    55.1   1
  -4  27   2    56.9    15.1   1
  -3  27   2   566.9    21.4   1
  -2  27   2   562.2    20.8   1
  -1  27   2   126.6    10.7   1
   0  27   2   775.5    21.8   1
   1  27   2    96.9    12.3   1
   2  27   2   838.6    27.2   1
   3  27   2    53.9    14.2   1
   4  27   2   435.1    30.1   1
  -5  28   2   110.9    23.3   1
  -4  28   2    44.6    20.2   1
  -3  28   2   209.7    23.2   1
  -2  28   2    -3.9    16.9   1
  -1  28   2   112.2    10.4   1
   0  28   2   554.5    19.5   1
   1  28   2   452.9    27.4   1
   2  28   2  1028.1    38.3   1
   3  28   2    60.2    18.1   1
  -4  29   2   542.3    82.7   1
  -3  29   2   248.7    41.2   1
  -2  29   2    30.1    35.8   1
  -1  29   2    45.1    24.8   1
   0  29   2    42.1    23.9   1
   1  29   2    21.6    27.4   1
   2  29   2    15.7    20.2   1
  -3  30   2   100.5    28.6   1
  -2  30   2   396.2    79.7   1
  -1  30   2   476.7    42.4   1
   0  30   2   278.7    33.4   1
   1  30   2   421.5    29.7   1
 -12   0   3   -10.8    21.6   1
 -11   0   3   -17.0    17.2   1
 -10   0   3     5.4    17.9   1
  -9   0   3    -2.7    10.6   1
  -8   0   3    13.6    11.4   1
  -7   0   3     3.9     7.7   1
  -6   0   3    11.3     5.9   1
  -5   0   3    -0.6     7.6   1
  -4   0   3     6.3     7.4   1
  -3   0   3    -0.4     5.2   1
  -2   0   3    -2.3     5.6   1
  -1   0   3     6.6     5.9   1
   0   0   3     2.3     3.0   1
   1   0   3    12.8     3.3   1
   2   0   3     0.4     3.4   1
   3   0   3    30.7     5.6   1
   4   0   3    12.6     6.2   1
   5   0   3    57.1     8.8   1
   6   0   3    15.8     8.1   1
   7   0   3     0.5     8.8   1
   8   0   3    -3.1    14.7   1
   9   0   3    13.2    22.6   1
  10   0   3   -34.0    31.0   1
 -12   1   3    -9.2    19.1   1
 -11   1   3  1426.7    44.2   1
 -10   1   3  1890.8    56.2   1
  -9   1   3  1637.7    31.7   1
  -8   1   3   618.0    15.2   1
  -7   1   3   295.6    10.6   1
  -6   1   3  7732.8   140.1   1
  -5   1   3  8033.8   160.1   1
  -4   1   3  5394.0   103.0   1
  -3   1   3  4000.8    81.3   1
  -2   1   3     7.6     3.9   1
  -1   1   3 11079.1   197.6   1
   0   1   3   671.4    10.7   1
   1   1   3 12440.2   134.5   1
   2   1   3  1612.9    21.3   1
   3   1   3  5549.4    69.0   1
   4   1   3   491.1     9.0   1
   5   1   3 12353.5   158.3   1
   6   1   3   283.3     8.5   1
   7   1   3   137.0     8.6   1
   8   1   3  1452.5    40.3   1
   9   1   3    12.4    12.5   1
  10   1   3   -93.8    29.1   1
 -12   2   3   417.9    35.7   1
 -11   2   3    29.5    13.9   1
 -10   2   3   -10.9    14.9   1
  -9   2   3     2.5     6.6   1
  -8   2   3  2392.1    42.7   1
  -7   2   3    18.9     5.9   1
  -6   2   3   238.6     8.7   1
  -5   2   3  2991.6    52.1   1
  -4   2   3 39732.5   787.7   1
  -3   2   3  1033.5    21.8   1
  -2   2   3    78.1     5.4   1
  -1   2   3  2196.2    35.0   1
   0   2   3   266.8     5.1   1
   1   2   3  3580.4    41.3   1
   2   2   3   461.6     6.8   1
   3   2   3    68.3     3.5   1
   4   2   3   128.7     5.3   1
   5   2   3  3433.5    46.4   1
   6   2   3  2840.5    40.3   1
   7   2   3    54.3     8.1   1
   8   2   3    68.2    13.4   1
   9   2   3   142.1    17.1   1
  10   2   3   -58.9    24.2   1
 -12   3   3    10.8    24.5   1
 -11   3   3   553.4    28.6   1
 -10   3   3   107.2    14.8   1
  -9   3   3    -4.8     6.7   1
  -8   3   3   244.9    10.2   1
  -7   3   3   934.8    17.5   1
  -6   3   3   651.6    15.5   1
  -5   3   3   987.6    23.7   1
  -4   3   3  5427.5    96.4   1
  -3   3   3  4156.5    82.6   1
  -2   3   3   948.8    18.6   1
  -1   3   3   409.1     7.5   1
   0   3   3   943.3    14.6   1
   1   3   3  2454.4    30.9   1
   2   3   3 10146.2   112.1   1
   3   3   3  1234.9    15.9   1
   4   3   3  1010.6    14.8   1
   5   3   3  2005.1    28.4   1
   6   3   3   259.7     8.4   1
   7   3   3   318.6    12.8   1
   8   3   3   107.6    12.8   1
   9   3   3    17.1    16.6   1
  10   3   3   -76.6    24.6   1
 -12   4   3    33.3    19.3   1
 -11   4   3    20.6    15.2   1
 -10   4   3    11.4    12.0   1
  -9   4   3     0.5     8.0   1
  -8   4   3   165.7     8.4   1
  -7   4   3  1570.4    32.2   1
  -6   4   3  1438.3    26.0   1
  -5   4   3   406.2    11.3   1
  -4   4   3  2625.4    53.7   1
  -3   4   3   130.0     4.2   1
  -2   4   3   304.2     6.7   1
  -1   4   3  1831.1    36.5   1
   0   4   3 12569.2   194.0   1
   1   4   3   242.9     4.5   1
   2   4   3   249.0     4.7   1
   3   4   3    11.8     3.1   1
   4   4   3   683.2    10.6   1
   5   4   3  1800.4    26.8   1
   6   4   3    -1.6     5.6   1
   7   4   3  1144.2    27.9   1
   8   4   3   242.1    14.7   1
   9   4   3    23.6    11.4   1
 -12   5   3   101.9    24.9   1
 -11   5   3   106.0    15.9   1
 -10   5   3    76.7    11.3   1
  -9   5   3  2503.9    51.1   1
  -8   5   3  1422.8    26.3   1
  -7   5   3   905.0    19.7   1
  -6   5   3   627.1    14.7   1
  -5   5   3  4542.2    91.7   1
  -4   5   3    52.1     4.1   1
  -3   5   3  2305.7    39.4   1
  -2   5   3 20363.8   297.1   1
  -1   5   3 17396.4   283.3   1
   0   5   3   916.4    15.2   1
   1   5   3 14984.7   185.8   1
   2   5   3  3412.7    38.2   1
   3   5   3    32.4     3.7   1
   4   5   3    82.1     5.0   1
   5   5   3  1568.7    23.3   1
   6   5   3   251.2     8.0   1
   7   5   3     5.4     7.6   1
   8   5   3    74.8    13.6   1
   9   5   3   769.0    27.5   1
 -12   6   3     1.1    20.8   1
 -11   6   3    47.3    17.5   1
 -10   6   3    58.9    15.2   1
  -9   6   3     7.1     7.8   1
  -8   6   3   352.9    11.7   1
  -7   6   3  2117.1    39.9   1
  -6   6   3   999.5    21.3   1
  -5   6   3  5358.4   103.7   1
  -4   6   3  7831.2   121.0   1
  -3   6   3  1914.3    31.5   1
  -2   6   3  3020.3    47.9   1
  -1   6   3  4184.4    77.8   1
   0   6   3 18624.6   409.0   1
   1   6   3  2436.5    30.1   1
   2   6   3    93.3     3.5   1
   3   6   3   124.5     4.5   1
   4   6   3  4390.8    54.5   1
   5   6   3  1428.6    22.1   1
   6   6   3    88.0     7.0   1
   7   6   3   628.5    17.7   1
   8   6   3   115.7    13.8   1
   9   6   3    -0.7    12.5   1
 -12   7   3    43.6    23.3   1
 -11   7   3   577.7    27.0   1
 -10   7   3  1665.6    45.9   1
  -9   7   3    11.4     8.7   1
  -8   7   3   435.3    12.4   1
  -7   7   3   361.6    10.7   1
  -6   7   3  7921.9   134.9   1
  -5   7   3   516.0    13.8   1
  -4   7   3  6309.3    95.0   1
  -3   7   3 33395.1   581.8   1
  -2   7   3   965.5    16.2   1
  -1   7   3   548.2    16.0   1
   0   7   3  1446.5    27.5   1
   1   7   3 15510.0   197.7   1
   2   7   3  1706.8    24.2   1
   3   7   3  6130.1    72.2   1
   4   7   3  2791.8    36.3   1
   5   7   3   307.4     7.9   1
   6   7   3  1231.8    24.8   1
   7   7   3    19.0     8.5   1
   8   7   3   413.5    16.8   1
   9   7   3    17.7    16.2   1
 -12   8   3   -12.5    38.2   1
 -11   8   3   230.7    18.1   1
 -10   8   3    85.5    13.5   1
  -9   8   3   145.1     9.3   1
  -8   8   3  6808.5   113.9   1
  -7   8   3   309.7     9.5   1
  -6   8   3  1354.0    29.5   1
  -5   8   3  6619.2   130.1   1
  -4   8   3   506.1     9.8   1
  -3   8   3   112.7     4.6   1
  -2   8   3 10654.8   187.8   1
  -1   8   3 21028.2   477.7   1
   0   8   3  2130.8    44.2   1
   1   8   3  8634.8   124.9   1
   2   8   3  9611.1   127.7   1
   3   8   3  5603.4    72.3   1
   4   8   3   130.3     5.6   1
   5   8   3   707.6    12.7   1
   6   8   3  1548.9    27.1   1
   7   8   3    12.2    10.0   1
   8   8   3   182.1    15.1   1
   9   8   3    63.3    15.6   1
 -11   9   3    25.9    15.7   1
 -10   9   3   -13.0    12.5   1
  -9   9   3   358.5    14.4   1
  -8   9   3    29.9     7.3   1
  -7   9   3   290.1     9.5   1
  -6   9   3   282.6    10.0   1
  -5   9   3  5090.9    92.4   1
  -4   9   3  2098.3    36.6   1
  -3   9   3  3486.9    62.8   1
  -2   9   3   274.9     6.8   1
  -1   9   3  1387.1    28.5   1
   0   9   3    48.1     3.6   1
   1   9   3  1222.8    19.4   1
   2   9   3  5166.7    73.8   1
   3   9   3  2262.8    34.2   1
   4   9   3   945.2    16.2   1
   5   9   3   474.2    11.0   1
   6   9   3    31.2     8.4   1
   7   9   3   340.0    15.1   1
   8   9   3   207.4    17.2   1
   9   9   3    29.7    28.0   1
 -11  10   3   922.2    38.8   1
 -10  10   3     7.8    12.4   1
  -9  10   3   329.1    14.4   1
  -8  10   3    53.5     8.8   1
  -7  10   3  1270.3    23.2   1
  -6  10   3   738.9    14.4   1
  -5  10   3   240.0     6.8   1
  -4  10   3   777.2    14.6   1
  -3  10   3  1556.6    29.7   1
  -2  10   3   851.0    15.6   1
  -1  10   3     6.3     3.2   1
   0  10   3  2197.1    43.5   1
   1  10   3  1345.2    21.8   1
   2  10   3   827.2    13.6   1
   3  10   3  1194.8    20.7   1
   4  10   3  1712.0    28.5   1
   5  10   3   356.4    11.3   1
   6  10   3    11.0     8.9   1
   7  10   3   106.0    10.4   1
   8  10   3   102.7    16.1   1
   9  10   3    96.5    29.9   1
 -11  11   3   173.8    22.8   1
 -10  11   3    29.2    12.2   1
  -9  11   3   118.1    11.5   1
  -8  11   3    41.7     7.1   1
  -7  11   3   211.3     7.8   1
  -6  11   3   845.1    15.8   1
  -5  11   3  1506.2    25.1   1
  -4  11   3  2270.5    34.3   1
  -3  11   3   868.3    13.6   1
  -2  11   3  9061.8   146.1   1
  -1  11   3   851.0    17.6   1
   0  11   3   409.2     7.6   1
   1  11   3    -1.2     2.6   1
   2  11   3  1469.4    22.7   1
   3  11   3   420.4    10.7   1
   4  11   3     7.7     5.6   1
   5  11   3    73.7     7.9   1
   6  11   3  1330.5    30.6   1
   7  11   3     5.7    10.1   1
   8  11   3    -0.5    15.9   1
   9  11   3    26.7    30.6   1
 -11  12   3   117.1    21.5   1
 -10  12   3    -1.4    12.9   1
  -9  12   3    44.6     8.7   1
  -8  12   3   293.2    11.3   1
  -7  12   3   124.9     7.2   1
  -6  12   3   205.6     7.1   1
  -5  12   3   791.7    13.3   1
  -4  12   3   442.4     8.8   1
  -3  12   3  2529.5    38.1   1
  -2  12   3   164.1     4.6   1
  -1  12   3    11.5     3.7   1
   0  12   3  1784.2    33.0   1
   1  12   3    55.4     3.3   1
   2  12   3    12.8     3.9   1
   3  12   3  1877.9    27.7   1
   4  12   3    47.9     6.1   1
   5  12   3   147.9     9.6   1
   6  12   3    10.6     8.3   1
   7  12   3    41.8    10.7   1
   8  12   3   107.7    14.8   1
   9  12   3    19.8    25.6   1
 -11  13   3    88.6    20.4   1
 -10  13   3     0.1    12.6   1
  -9  13   3   398.8    14.1   1
  -8  13   3   187.9     9.4   1
  -7  13   3    30.3     5.7   1
  -6  13   3   296.2     7.8   1
  -5  13   3     9.8     4.4   1
  -4  13   3  2279.8    32.3   1
  -3  13   3   136.8     4.6   1
  -2  13   3  3787.4    56.9   1
  -1  13   3   719.6    13.0   1
   0  13   3   993.0    18.3   1
   1  13   3  8856.0   115.9   1
   2  13   3   550.6    11.4   1
   3  13   3   160.3     6.3   1
   4  13   3   388.8    11.9   1
   5  13   3    23.0     8.4   1
   6  13   3   419.3    16.1   1
   7  13   3   -11.7    10.4   1
   8  13   3    18.2    14.4   1
 -11  14   3   382.0    36.7   1
 -10  14   3    10.5    15.0   1
  -9  14   3     0.2     9.3   1
  -8  14   3     3.0     7.5   1
  -7  14   3  1181.5    22.9   1
  -6  14   3  2880.7    49.4   1
  -5  14   3  2827.9    43.3   1
  -4  14   3  1483.2    22.4   1
  -3  14   3  4013.2    60.6   1
  -2  14   3    15.9     3.3   1
  -1  14   3  4004.7    56.8   1
   0  14   3  1948.1    40.4   1
   1  14   3   210.2     6.6   1
   2  14   3  2203.9    30.5   1
   3  14   3  4131.8    69.6   1
   4  14   3  1126.7    20.3   1
   5  14   3    39.9     7.7   1
   6  14   3   476.4    16.9   1
   7  14   3   348.9    19.0   1
   8  14   3    77.1    15.5   1
 -10  15   3   101.5    16.2   1
  -9  15   3     9.6    10.8   1
  -8  15   3   264.2    11.2   1
  -7  15   3   411.0    12.0   1
  -6  15   3    45.0     5.9   1
  -5  15   3    86.4     5.2   1
  -4  15   3   259.6     6.1   1
  -3  15   3  1163.5    19.8   1
  -2  15   3   340.0     7.2   1
  -1  15   3   370.1     6.7   1
   0  15   3   232.6     6.8   1
   1  15   3  2827.7    42.7   1
   2  15   3  3023.3    43.6   1
   3  15   3   133.9     4.6   1
   4  15   3     5.3     4.4   1
   5  15   3    25.8     5.6   1
   6  15   3    12.3    11.8   1
   7  15   3    40.0    17.2   1
   8  15   3    13.6    31.1   1
 -10  16   3   142.7    18.6   1
  -9  16   3    29.3    14.9   1
  -8  16   3   608.7    16.4   1
  -7  16   3    14.5     6.3   1
  -6  16   3   816.8    19.9   1
  -5  16   3  1631.4    28.5   1
  -4  16   3   681.3    11.7   1
  -3  16   3    10.8     2.9   1
  -2  16   3  1430.6    23.4   1
  -1  16   3  5373.3    73.6   1
   0  16   3  2155.9    32.8   1
   1  16   3   287.7     7.5   1
   2  16   3   196.1     7.5   1
   3  16   3  1196.6    20.9   1
   4  16   3    20.3     7.7   1
   5  16   3   501.5    13.2   1
   6  16   3   536.3    20.5   1
   7  16   3    -2.8    20.1   1
   8  16   3   113.8    25.9   1
 -10  17   3    30.4    15.1   1
  -9  17   3    51.3    11.9   1
  -8  17   3   623.8    22.0   1
  -7  17   3  1915.6    35.0   1
  -6  17   3  2201.6    44.3   1
  -5  17   3  2673.4    44.4   1
  -4  17   3   661.3    11.9   1
  -3  17   3  3309.7    57.2   1
  -2  17   3    10.5     2.2   1
  -1  17   3   457.6     8.4   1
   0  17   3  1679.0    26.2   1
   1  17   3  2909.0    53.7   1
   2  17   3   134.9     7.0   1
   3  17   3   522.2    12.3   1
   4  17   3   434.4    12.4   1
   5  17   3   189.5    12.5   1
   6  17   3   140.6    14.7   1
   7  17   3   230.6    20.1   1
   8  17   3   868.2    46.8   1
 -10  18   3    37.0    17.6   1
  -8  18   3   107.1    12.5   1
  -7  18   3     3.1     7.4   1
  -6  18   3     3.4     5.9   1
  -5  18   3   871.0    16.5   1
  -4  18   3    48.8     4.6   1
  -3  18   3   526.2    11.9   1
  -2  18   3  1217.7    19.9   1
  -1  18   3 13762.9   198.9   1
   0  18   3  6140.6    89.6   1
   1  18   3   608.2    12.6   1
   2  18   3   110.7     6.5   1
   3  18   3   741.4    16.8   1
   4  18   3   213.7     9.5   1
   5  18   3   371.4    14.6   1
   6  18   3   170.5    19.0   1
   7  18   3    23.6    26.4   1
  -9  19   3   813.7    27.6   1
  -8  19   3    16.0     9.9   1
  -7  19   3    47.4     8.9   1
  -6  19   3    51.4     7.2   1
  -5  19   3  1664.0    29.9   1
  -4  19   3   339.9     8.7   1
  -3  19   3   775.9    14.9   1
  -2  19   3   678.2    12.7   1
  -1  19   3    36.5     4.0   1
   0  19   3  1129.6    20.2   1
   1  19   3   906.8    18.6   1
   2  19   3  2542.4    44.8   1
   3  19   3     4.0     6.0   1
   4  19   3   855.9    20.5   1
   5  19   3   690.4    18.1   1
   6  19   3    27.0    19.8   1
   7  19   3    47.8    24.1   1
  -9  20   3    -7.2    27.2   1
  -8  20   3    70.4    10.7   1
  -7  20   3  3031.4    80.4   1
  -6  20   3   516.2    16.2   1
  -5  20   3   818.2    17.2   1
  -4  20   3  2693.7    48.5   1
  -3  20   3   196.4     6.2   1
  -2  20   3   560.1     9.9   1
  -1  20   3   252.3     6.8   1
   0  20   3  2914.2    52.4   1
   1  20   3     1.3     5.0   1
   2  20   3   123.4     6.6   1
   3  20   3   259.4    10.3   1
   4  20   3  1112.2    26.4   1
   5  20   3   147.7    13.6   1
   6  20   3   103.6    23.5   1
   7  20   3   247.3    28.2   1
  -9  21   3  1097.0   247.0   1
  -8  21   3     3.1    12.3   1
  -7  21   3    31.3     9.8   1
  -6  21   3    14.2     7.9   1
  -5  21   3   221.1     9.3   1
  -4  21   3   113.7     6.2   1
  -3  21   3   690.2    13.5   1
  -2  21   3  1597.3    28.8   1
  -1  21   3     2.1     3.9   1
   0  21   3    75.0     6.1   1
   1  21   3    72.6     5.9   1
   2  21   3  1353.3    28.0   1
   3  21   3  1087.7    26.6   1
   4  21   3   173.5    12.9   1
   5  21   3    25.0    15.5   1
   6  21   3   -29.3    22.3   1
  -8  22   3   576.3    38.5   1
  -7  22   3     2.7     8.9   1
  -6  22   3   671.9    25.1   1
  -5  22   3   253.5    10.1   1
  -4  22   3  1475.1    27.1   1
  -3  22   3   198.8     7.0   1
  -2  22   3   485.7    10.2   1
  -1  22   3  1798.9    34.8   1
   0  22   3   198.9     8.0   1
   1  22   3   813.7    19.4   1
   2  22   3   178.2     8.7   1
   3  22   3    48.1     8.2   1
   4  22   3   104.0    17.6   1
   5  22   3   160.2    19.8   1
   6  22   3   591.1    32.9   1
  -8  23   3    -2.4    15.3   1
  -7  23   3    26.1    12.3   1
  -6  23   3   371.5    20.2   1
  -5  23   3    39.4     7.1   1
  -4  23   3  1804.6    37.8   1
  -3  23   3  1962.9    38.5   1
  -2  23   3    14.3     3.7   1
  -1  23   3   114.6     5.7   1
   0  23   3    23.1     5.6   1
   1  23   3   573.6    15.6   1
   2  23   3    40.1     6.6   1
   3  23   3   667.9    20.6   1
   4  23   3   445.5    24.3   1
   5  23   3    60.2    23.0   1
   6  23   3    15.2    22.5   1
  -7  24   3    -4.5    12.8   1
  -6  24   3    -0.6    11.2   1
  -5  24   3     5.0     9.1   1
  -4  24   3   112.6     7.6   1
  -3  24   3    89.8     6.8   1
  -2  24   3   263.6     8.9   1
  -1  24   3   296.9     9.6   1
   0  24   3   428.9    12.9   1
   1  24   3   240.0    11.7   1
   2  24   3     0.2     8.5   1
   3  24   3    82.3    10.3   1
   4  24   3    29.1    16.9   1
   5  24   3    -6.2    26.2   1
  -7  25   3    10.7    27.7   1
  -6  25   3    59.4    13.6   1
  -5  25   3     5.5    10.3   1
  -4  25   3    58.8    10.0   1
  -3  25   3    20.9    10.4   1
  -2  25   3    77.8     7.1   1
  -1  25   3     2.8     6.7   1
   0  25   3   174.0    10.0   1
   1  25   3    10.9     8.7   1
   2  25   3    50.0    10.4   1
   3  25   3    -5.4    17.7   1
   4  25   3    13.6    24.3   1
  -5  26   3     6.8    12.8   1
  -4  26   3   143.3    12.3   1
  -3  26   3    -1.9    10.3   1
  -2  26   3    -7.6    10.1   1
  -1  26   3   270.2    13.7   1
   0  26   3    69.9    10.5   1
   1  26   3   266.5    22.3   1
   2  26   3   177.8    19.1   1
   3  26   3   406.9    31.5   1
   4  26   3   -30.9    25.3   1
  -5  27   3    31.7    26.4   1
  -4  27   3    15.2    22.4   1
  -3  27   3   661.0    48.0   1
  -2  27   3    30.4    25.0   1
  -1  27   3    67.0    23.6   1
   0  27   3   140.1    26.3   1
   1  27   3   395.1    31.6   1
   2  27   3   306.1    29.2   1
   3  27   3   267.7    31.1   1
  -5  28   3   169.8    45.5   1
  -4  28   3   144.0    78.1   1
  -3  28   3   340.0    43.6   1
  -2  28   3    54.7    38.5   1
  -1  28   3    12.8    29.3   1
   0  28   3    36.0    26.5   1
   1  28   3   185.1    28.3   1
   2  28   3    27.9    26.8   1
  -3  29   3   383.6    39.5   1
  -2  29   3   829.6    75.5   1
  -1  29   3   126.9    35.2   1
   0  29   3   121.3    34.9   1
   1  29   3   106.2    27.9   1
 -12   0   4    -4.2    31.7   1
 -11   0   4    -9.3    20.5   1
 -10   0   4    70.7    27.8   1
  -9   0   4    60.9    12.1   1
  -8   0   4  5242.0   183.5   1
  -7   0   4   151.9    12.3   1
  -6   0   4   154.7    11.5   1
  -5   0   4  6586.7   260.2   1
  -4   0   4 30925.5   819.2   1
  -3   0   4 33755.4   950.9   1
  -2   0   4  1424.4    44.2   1
  -1   0   4 42080.1  1200.7   1
   0   0   4  8504.1   156.6   1
   1   0   4   144.4     5.9   1
   2   0   4 20610.7   337.7   1
   3   0   4    13.4     5.6   1
   4   0   4    96.7     8.0   1
   5   0   4     9.3     7.4   1
   6   0   4  4574.9    99.4   1
   7   0   4     8.4    15.9   1
   8   0   4    43.0    15.4   1
   9   0   4    66.6    38.0   1
 -12   1   4    19.1    17.4   1
 -11   1   4     8.9    14.7   1
 -10   1   4   163.2    20.0   1
  -9   1   4    43.4     7.5   1
  -8   1   4    18.4     7.8   1
  -7   1   4   525.8    15.4   1
  -6   1   4   480.2    15.4   1
  -5   1   4  8889.2   176.7   1
  -4   1   4 16767.2   329.6   1
  -3   1   4 26467.6   525.2   1
  -2   1   4    86.9     8.0   1
  -1   1   4  1574.1    22.2   1
   0   1   4  3293.2    45.4   1
   1   1   4  4809.8    55.9   1
   2   1   4  3377.4    41.8   1
   3   1   4   377.3     8.3   1
   4   1   4    19.3     4.7   1
   5   1   4    30.5     5.6   1
   6   1   4    45.5     7.6   1
   7   1   4     7.3    10.6   1
   8   1   4   597.4    24.9   1
   9   1   4    14.3    23.3   1
 -12   2   4    17.0    21.0   1
 -11   2   4    24.9    17.6   1
 -10   2   4     7.1    10.7   1
  -9   2   4   534.9    13.8   1
  -8   2   4   370.8    11.7   1
  -7   2   4  2792.3    52.4   1
  -6   2   4   709.5    17.3   1
  -5   2   4   412.5    12.5   1
  -4   2   4 21409.8   421.8   1
  -3   2   4   737.6    18.1   1
  -2   2   4  4755.7   103.0   1
  -1   2   4  1035.1    16.9   1
   0   2   4  1509.7    21.2   1
   1   2   4  3458.5    46.4   1
   2   2   4  1435.8    19.0   1
   3   2   4   659.4    11.0   1
   4   2   4   139.2     5.8   1
   5   2   4    69.9     5.8   1
   6   2   4    39.7     7.1   1
   7   2   4   199.8    12.2   1
   8   2   4    41.4    14.1   1
   9   2   4    63.0    21.5   1
 -12   3   4     8.3    24.9   1
 -11   3   4   764.5    40.3   1
 -10   3   4   118.5    12.1   1
  -9   3   4   408.1    12.9   1
  -8   3   4   354.2    10.9   1
  -7   3   4  1679.3    36.0   1
  -6   3   4    -1.2     5.3   1
  -5   3   4   400.8    11.7   1
  -4   3   4  1105.8    23.8   1
  -3   3   4  2679.5    53.1   1
  -2   3   4  1514.1    25.8   1
  -1   3   4   671.4    10.9   1
   0   3   4    98.4     3.6   1
   1   3   4   373.7     6.3   1
   2   3   4  7328.1    89.9   1
   3   3   4  6448.3    76.4   1
   4   3   4   212.9     6.5   1
   5   3   4   363.4     9.7   1
   6   3   4   169.5     8.7   1
   7   3   4   148.4    12.0   1
   8   3   4    73.1    13.8   1
   9   3   4    17.5    26.1   1
 -12   4   4    25.9    24.6   1
 -11   4   4   204.6    18.4   1
 -10   4   4    52.4    11.7   1
  -9   4   4   214.4    10.8   1
  -8   4   4   188.2     9.4   1
  -7   4   4    16.4     6.1   1
  -6   4   4   926.7    21.8   1
  -5   4   4   213.7    10.5   1
  -4   4   4   442.3     9.6   1
  -3   4   4    60.1     5.3   1
  -2   4   4  1606.4    25.3   1
  -1   4   4  3663.5    62.8   1
   0   4   4  4188.2    63.2   1
   1   4   4    29.5     2.7   1
   2   4   4  1026.1    13.7   1
   3   4   4   225.9     5.6   1
   4   4   4   687.1    12.0   1
   5   4   4  1098.0    19.7   1
   6   4   4   149.2     9.5   1
   7   4   4    80.2    11.6   1
   8   4   4   236.2    16.0   1
   9   4   4    20.9    18.2   1
 -12   5   4   333.0    32.9   1
 -11   5   4    18.9    18.0   1
 -10   5   4    98.2    11.5   1
  -9   5   4   203.1    11.1   1
  -8   5   4    40.1     6.5   1
  -7   5   4    -4.7     5.7   1
  -6   5   4   587.4    16.1   1
  -5   5   4    94.7     5.6   1
  -4   5   4   512.1    10.2   1
  -3   5   4    43.8     3.4   1
  -2   5   4   827.3    11.8   1
  -1   5   4   159.7     4.7   1
   0   5   4  2622.5    45.0   1
   1   5   4  1424.7    19.1   1
   2   5   4   362.0     7.0   1
   3   5   4   518.6     8.7   1
   4   5   4  1332.6    19.1   1
   5   5   4   181.3     7.8   1
   6   5   4   -16.2     7.1   1
   7   5   4   209.7    13.1   1
   8   5   4    55.8    10.6   1
   9   5   4     6.0    22.4   1
 -12   6   4   214.9    28.0   1
 -11   6   4   109.8    16.2   1
 -10   6   4   120.0    13.7   1
  -9   6   4   854.8    25.4   1
  -8   6   4  2318.9    46.2   1
  -7   6   4   265.3     9.2   1
  -6   6   4   357.2    10.8   1
  -5   6   4  2864.3    54.3   1
  -4   6   4  5776.5    98.0   1
  -3   6   4   891.5    14.2   1
  -2   6   4  1944.6    29.7   1
  -1   6   4  3568.8    73.8   1
   0   6   4  4930.5    76.8   1
   1   6   4  1578.3    19.7   1
   2   6   4  1621.0    22.6   1
   3   6   4  4905.4    61.5   1
   4   6   4   931.1    14.6   1
   5   6   4    -1.4     6.2   1
   6   6   4  1787.4    35.3   1
   7   6   4    24.0    10.4   1
   8   6   4    21.4    13.0   1
   9   6   4    -7.1    19.5   1
 -12   7   4    16.9    74.1   1
 -11   7   4   294.9    21.2   1
 -10   7   4    28.2    12.4   1
  -9   7   4   225.8    12.2   1
  -8   7   4    41.7     7.8   1
  -7   7   4  1411.3    26.3   1
  -6   7   4  2244.3    42.4   1
  -5   7   4     9.4     3.7   1
  -4   7   4  2716.3    44.8   1
  -3   7   4  3164.7    42.8   1
  -2   7   4    83.4     6.6   1
  -1   7   4  2407.2    46.4   1
   0   7   4  1730.9    33.4   1
   1   7   4  3992.8    54.5   1
   2   7   4   569.8     9.4   1
   3   7   4   180.9     6.2   1
   4   7   4   852.6    14.8   1
   5   7   4   487.3    10.8   1
   6   7   4    81.5     8.3   1
   7   7   4   268.3    14.9   1
   8   7   4    37.6    13.9   1
 -12   8   4    13.1    32.5   1
 -11   8   4    -0.7    18.3   1
 -10   8   4   223.7    13.8   1
  -9   8   4   270.6    12.8   1
  -8   8   4  1568.9    33.8   1
  -7   8   4   653.2    16.9   1
  -6   8   4   136.7     6.9   1
  -5   8   4   463.5    10.4   1
  -4   8   4  1597.3    25.4   1
  -3   8   4  1372.7    26.0   1
  -2   8   4   826.7    22.3   1
  -1   8   4  3239.9    74.4   1
   0   8   4   127.0     5.1   1
   1   8   4  1871.7    23.5   1
   2   8   4   807.7    12.0   1
   3   8   4  2166.2    32.2   1
   4   8   4  1504.2    23.1   1
   5   8   4    58.3     6.2   1
   6   8   4  1522.1    34.7   1
   7   8   4    13.8    13.5   1
   8   8   4    49.2    15.1   1
 -11   9   4    75.8    15.4   1
 -10   9   4   593.9    22.5   1
  -9   9   4     5.9     9.1   1
  -8   9   4   209.3     9.7   1
  -7   9   4   568.8    17.0   1
  -6   9   4  1761.1    36.9   1
  -5   9   4     4.0     3.7   1
  -4   9   4  6216.7    92.5   1
  -3   9   4  2400.1    45.1   1
  -2   9   4  2357.1    56.3   1
  -1   9   4  9540.2   215.3   1
   0   9   4     8.0     3.9   1
   1   9   4  8179.6   104.8   1
   2   9   4  3590.4    49.5   1
   3   9   4  1049.5    17.0   1
   4   9   4  3673.6    53.7   1
   5   9   4   167.1     7.9   1
   6   9   4     5.4     7.1   1
   7   9   4    38.1    11.9   1
   8   9   4   981.3    33.6   1
 -11  10   4   108.4    19.8   1
 -10  10   4   206.5    16.9   1
  -9  10   4    -5.2     8.6   1
  -8  10   4   873.6    23.1   1
  -7  10   4   825.4    18.8   1
  -6  10   4    82.6     6.1   1
  -5  10   4  1651.8    28.4   1
  -4  10   4   500.4    13.2   1
  -3  10   4   518.5    10.9   1
  -2  10   4   768.0    18.8   1
  -1  10   4  6361.8   148.2   1
   0  10   4   511.2    13.8   1
   1  10   4    78.2     3.5   1
   2  10   4     7.3     3.5   1
   3  10   4  2529.6    33.5   1
   4  10   4   803.0    15.2   1
   5  10   4   105.1     7.2   1
   6  10   4   675.3    18.4   1
   7  10   4     9.2    12.1   1
   8  10   4    -9.5    29.0   1
 -11  11   4     0.2    23.0   1
 -10  11   4    -9.9    11.9   1
  -9  11   4   410.1    15.5   1
  -8  11   4   355.6    13.8   1
  -7  11   4    34.1     6.4   1
  -6  11   4   659.8    14.5   1
  -5  11   4  1117.1    21.2   1
  -4  11   4  1351.6    28.5   1
  -3  11   4  3787.1    72.4   1
  -2  11   4   767.2    21.5   1
  -1  11   4   254.2    10.5   1
   0  11   4   182.8     7.1   1
   1  11   4  1311.2    19.6   1
   2  11   4  1738.4    27.9   1
   3  11   4   258.2     6.9   1
   4  11   4   397.5    10.6   1
   5  11   4   271.0    10.2   1
   6  11   4   230.5    11.9   1
   7  11   4    29.8    12.9   1
   8  11   4    91.7    31.5   1
 -11  12   4   204.7    26.9   1
 -10  12   4    54.0    15.2   1
  -9  12   4   242.4    12.4   1
  -8  12   4    94.9     8.2   1
  -7  12   4    43.5     6.9   1
  -6  12   4  2276.7    45.6   1
  -5  12   4   138.5     6.8   1
  -4  12   4    66.3     5.0   1
  -3  12   4  1207.7    27.4   1
  -2  12   4  2301.9    61.0   1
  -1  12   4   250.2    10.6   1
   0  12   4  3060.1    49.4   1
   1  12   4  1405.0    20.5   1
   2  12   4    62.6     4.3   1
   3  12   4  1638.3    24.3   1
   4  12   4     0.4     5.5   1
   5  12   4   499.5    14.5   1
   6  12   4    11.3     8.9   1
   7  12   4   647.0    26.7   1
   8  12   4   102.7    31.1   1
 -11  13   4     5.2    24.2   1
 -10  13   4    11.2    14.7   1
  -9  13   4   619.7    23.9   1
  -8  13   4  1718.6    41.1   1
  -7  13   4    20.6     6.8   1
  -6  13   4     9.5     5.2   1
  -5  13   4   803.1    17.9   1
  -4  13   4  8288.2   164.6   1
  -3  13   4  3808.9    76.8   1
  -2  13   4  3723.2    93.9   1
  -1  13   4   828.8    22.0   1
   0  13   4  2519.0    44.4   1
   1  13   4   199.6     5.1   1
   2  13   4   168.6     5.5   1
   3  13   4   191.1     7.2   1
   4  13   4   806.3    16.8   1
   5  13   4    67.9     7.9   1
   6  13   4    59.6    10.7   1
   7  13   4   321.6    18.8   1
   8  13   4   -68.6    24.1   1
 -11  14   4   -23.4    24.9   1
 -10  14   4    31.2    15.8   1
  -9  14   4    27.9    10.6   1
  -8  14   4  3206.3    65.4   1
  -7  14   4   738.3    17.6   1
  -6  14   4   150.7     8.9   1
  -5  14   4  2526.5    48.4   1
  -4  14   4   107.1     6.4   1
  -3  14   4   302.4    10.3   1
  -2  14   4    11.6     4.3   1
  -1  14   4   733.8    22.1   1
   0  14   4   212.6     6.9   1
   1  14   4  4254.4    61.3   1
   2  14   4  2063.6    32.6   1
   3  14   4  1148.8    20.8   1
   4  14   4    57.0     6.1   1
   5  14   4     9.4     6.7   1
   6  14   4   234.8    17.4   1
   7  14   4    -7.3    13.5   1
 -10  15   4   596.7    34.1   1
  -9  15   4   217.0    18.1   1
  -8  15   4  1908.5    44.4   1
  -7  15   4    14.1     8.9   1
  -6  15   4  5532.3   120.6   1
  -5  15   4   914.7    21.4   1
  -4  15   4    12.3     4.8   1
  -3  15   4  7065.1   126.4   1
  -2  15   4    -7.0     4.4   1
  -1  15   4   352.4    10.7   1
   0  15   4  2008.1    32.5   1
   1  15   4  5665.7    78.2   1
   2  15   4  2059.5    32.5   1
   3  15   4   558.5    12.3   1
   4  15   4  2474.6    48.0   1
   5  15   4    62.3     7.1   1
   6  15   4    94.1    13.4   1
 -10  16   4   336.7    26.7   1
  -9  16   4   123.7    16.5   1
  -8  16   4    38.2    11.0   1
  -7  16   4   104.1    11.6   1
  -6  16   4    50.6     8.1   1
  -5  16   4  1075.5    24.8   1
  -4  16   4  1271.7    31.8   1
  -3  16   4   972.1    19.1   1
  -2  16   4   420.5    12.0   1
  -1  16   4  7894.9   156.5   1
   0  16   4  2616.8    45.2   1
   1  16   4    93.1     4.2   1
   2  16   4    13.3     5.3   1
   3  16   4   528.8    11.5   1
   4  16   4   446.4    13.2   1
   5  16   4   256.9    13.4   1
   6  16   4    27.3    13.8   1
   7  16   4    15.3    23.6   1
 -10  17   4   311.4    30.2   1
  -9  17   4   369.4    23.3   1
  -8  17   4   235.5    19.6   1
  -7  17   4    17.7    10.1   1
  -6  17   4     1.7     8.6   1
  -5  17   4    60.1     7.3   1
  -4  17   4    16.8     7.5   1
  -3  17   4   511.3    11.8   1
  -2  17   4    88.5     6.4   1
  -1  17   4    24.2     6.2   1
   0  17   4    10.0     4.2   1
   1  17   4     6.9     2.5   1
   2  17   4   247.8     7.7   1
   3  17   4   670.4    14.7   1
   4  17   4    56.0     8.8   1
   5  17   4    37.3    13.1   1
   6  17   4    27.5    14.4   1
   7  17   4   185.7    29.4   1
 -10  18   4    90.7    27.2   1
  -9  18   4    50.7    17.8   1
  -8  18   4     2.1    13.6   1
  -7  18   4   773.7    36.0   1
  -6  18   4   975.5    30.9   1
  -5  18   4    76.3     7.3   1
  -4  18   4   671.3    22.0   1
  -3  18   4   105.2     7.1   1
  -2  18   4   997.3    21.2   1
  -1  18   4   421.2    15.1   1
   0  18   4   416.3    11.0   1
   1  18   4    74.6     3.4   1
   2  18   4   240.9     7.3   1
   3  18   4    49.8     6.8   1
   4  18   4   114.1     9.0   1
   5  18   4   147.2    23.8   1
   6  18   4     0.5    37.4   1
  -9  19   4    83.8    30.0   1
  -8  19   4   194.6    21.9   1
  -7  19   4    18.3    12.5   1
  -6  19   4   687.2    31.9   1
  -5  19   4     5.2     7.4   1
  -4  19   4   583.8    15.6   1
  -3  19   4   513.4    14.0   1
  -2  19   4    84.1     6.9   1
  -1  19   4   238.8    11.5   1
   0  19   4  4410.6    75.5   1
   1  19   4     1.4     2.8   1
   2  19   4     1.9     5.1   1
   3  19   4   287.3    10.7   1
   4  19   4    15.5     9.9   1
   5  19   4   138.6    23.6   1
   6  19   4   574.7    33.2   1
  -9  20   4    27.7    31.1   1
  -8  20   4    18.9    14.8   1
  -7  20   4    -1.0    14.8   1
  -6  20   4     1.1    12.8   1
  -5  20   4   629.1    23.8   1
  -4  20   4   118.4     8.0   1
  -3  20   4   629.0    17.1   1
  -2  20   4   128.0     7.9   1
  -1  20   4   191.8    11.6   1
   0  20   4    14.3     4.1   1
   1  20   4   146.6     5.4   1
   2  20   4    28.8     5.4   1
   3  20   4   383.9    14.0   1
   4  20   4    24.6    16.1   1
   5  20   4   137.8    20.0   1
   6  20   4   -32.1    24.0   1
  -8  21   4     1.4    31.8   1
  -7  21   4   133.0    19.1   1
  -6  21   4    92.9    15.1   1
  -5  21   4     3.8    11.7   1
  -4  21   4   255.3    10.6   1
  -3  21   4   178.6    10.2   1
  -2  21   4    25.4     6.7   1
  -1  21   4     2.4     8.1   1
   0  21   4   660.1    16.1   1
   1  21   4   248.3    11.7   1
   2  21   4    79.9     6.8   1
   3  21   4   835.4    28.5   1
   4  21   4    -6.8    16.0   1
   5  21   4   573.7    33.7   1
  -8  22   4    27.1    33.7   1
  -7  22   4    37.3    16.9   1
  -6  22   4   495.2    25.6   1
  -5  22   4   143.6    14.7   1
  -3  22   4     0.7     8.5   1
  -2  22   4   247.5    13.6   1
  -1  22   4    -2.5     9.8   1
   0  22   4    58.6     4.3   1
   1  22   4   428.2    16.8   1
   2  22   4    14.4    11.7   1
   3  22   4    37.3    21.7   1
   4  22   4    45.9    20.3   1
   5  22   4    71.8    20.9   1
  -8  23   4    30.2    28.3   1
  -7  23   4   380.9    35.1   1
  -6  23   4    -7.4    14.7   1
  -5  23   4    12.5    11.7   1
  -4  23   4    60.3     9.7   1
  -3  23   4   934.9    29.8   1
  -2  23   4   132.9    12.3   1
  -1  23   4    90.1    10.0   1
   0  23   4    80.8    10.1   1
   1  23   4  1738.4    56.3   1
   2  23   4   376.3    24.0   1
   3  23   4     7.5    16.0   1
   4  23   4    16.2    20.4   1
  -7  24   4    24.1    24.3   1
  -6  24   4     6.2    20.4   1
  -5  24   4   269.8    20.3   1
  -4  24   4   222.4    37.8   1
  -3  24   4    50.4    14.3   1
  -2  24   4   123.4    16.2   1
  -1  24   4  2318.1    83.1   1
   0  24   4   -31.9    22.0   1
   1  24   4    36.2    17.7   1
   2  24   4     2.2    17.9   1
   3  24   4   496.4    33.4   1
   4  24   4   405.6    33.6   1
  -5  25   4   924.7    61.1   1
  -4  25   4   131.9    28.9   1
  -3  25   4  1001.2    62.8   1
  -2  25   4     7.8    22.6   1
  -1  25   4   143.0    25.5   1
   0  25   4    47.5    19.8   1
   1  25   4   707.9    39.3   1
   2  25   4   292.6    31.4   1
   3  25   4   301.1    33.3   1
  -6  26   4    65.7    42.3   1
  -5  26   4    44.9    34.7   1
  -4  26   4    78.3    36.3   1
  -3  26   4    27.8    25.8   1
  -2  26   4   169.9    29.9   1
  -1  26   4  1091.6    48.6   1
   0  26   4   451.9    31.9   1
   1  26   4    78.1    37.3   1
   2  26   4   313.7    28.9   1
   3  26   4    45.5    32.1   1
  -5  27   4   204.2    52.7   1
  -4  27   4   699.0    58.8   1
  -3  27   4   158.8    40.7   1
  -2  27   4   996.3    71.0   1
  -1  27   4   496.6    45.7   1
   0  27   4    -0.2    19.2   1
   1  27   4    10.7    21.6   1
   2  27   4   177.0    29.5   1
  -3  28   4    39.4    41.8   1
  -2  28   4    71.2    22.6   1
  -1  28   4   129.3    28.6   1
   0  28   4   655.3    44.9   1
 -12   0   5    24.3    27.2   1
 -11   0   5    11.6    18.9   1
 -10   0   5    17.4    26.1   1
  -9   0   5    10.9    11.5   1
  -8   0   5     5.1     8.7   1
  -7   0   5     1.0    11.3   1
  -6   0   5    -1.5     8.2   1
  -5   0   5     6.2     9.2   1
  -4   0   5     1.8     8.4   1
  -3   0   5     7.7     5.5   1
  -2   0   5     0.2     3.8   1
  -1   0   5     5.8     4.3   1
   0   0   5     8.2     3.7   1
   1   0   5     7.0     4.4   1
   2   0   5    22.5     7.4   1
   3   0   5    11.7     6.6   1
   4   0   5     8.5     8.3   1
   5   0   5     2.8     8.9   1
   6   0   5    21.0    13.8   1
   7   0   5    -5.1    15.2   1
   8   0   5    13.5    34.7   1
 -12   1   5   726.7    41.5   1
 -11   1   5   165.1    18.4   1
 -10   1   5    94.3    20.4   1
  -9   1   5   741.9    19.3   1
  -8   1   5  2084.5    41.2   1
  -7   1   5   427.0    13.9   1
  -6   1   5   651.3    21.1   1
  -5   1   5  3057.5    63.2   1
  -4   1   5   318.3    11.5   1
  -3   1   5  1708.9    32.6   1
  -2   1   5   379.4     7.7   1
  -1   1   5  4572.2    60.8   1
   0   1   5  1220.5    17.5   1
   1   1   5   976.7    14.8   1
   2   1   5  1302.9    17.4   1
   3   1   5  5861.4    73.0   1
   4   1   5    11.5     5.5   1
   5   1   5    57.5     6.4   1
   6   1   5  1623.8    35.2   1
   7   1   5    47.5    12.0   1
   8   1   5    42.4    22.6   1
 -12   2   5     7.5    21.9   1
 -11   2   5     7.1    18.2   1
 -10   2   5   880.5    28.4   1
  -9   2   5   123.8    10.8   1
  -8   2   5    80.2    10.6   1
  -7   2   5   110.3     9.7   1
  -6   2   5  9807.0   233.9   1
  -5   2   5     8.2     7.7   1
  -4   2   5   453.0    14.0   1
  -3   2   5  1933.6    36.2   1
  -2   2   5    33.8     3.3   1
  -1   2   5  4687.6    68.1   1
   0   2   5  3704.0    47.1   1
   1   2   5   324.6     6.8   1
   2   2   5  1321.5    19.6   1
   3   2   5  3015.2    38.6   1
   4   2   5  4395.1    61.3   1
   5   2   5    58.8     6.9   1
   6   2   5   190.3    11.6   1
   7   2   5    21.2    14.4   1
   8   2   5    53.1    19.6   1
 -12   3   5   102.4    28.2   1
 -11   3   5   -16.4    18.2   1
 -10   3   5   103.5    12.2   1
  -9   3   5    57.3     8.5   1
  -8   3   5    31.8     8.4   1
  -7   3   5   586.5    15.8   1
  -6   3   5  5852.4   121.8   1
  -5   3   5  2480.7    59.1   1
  -4   3   5     6.6     4.6   1
  -3   3   5  2415.9    48.8   1
  -2   3   5    70.7     3.6   1
  -1   3   5   512.8     9.6   1
   0   3   5   501.3    10.5   1
   1   3   5  1574.3    22.7   1
   2   3   5   466.4     9.8   1
   3   3   5  1321.8    18.3   1
   4   3   5   362.3     9.0   1
   5   3   5     8.1     6.7   1
   6   3   5   140.6    10.2   1
   7   3   5   -11.5    12.2   1
   8   3   5    51.2    19.8   1
 -12   4   5   -38.0    23.8   1
 -11   4   5    41.5    14.2   1
 -10   4   5   300.2    17.4   1
  -9   4   5   122.3     9.7   1
  -8   4   5   951.4    19.7   1
  -7   4   5   101.7     8.6   1
  -6   4   5  2803.8    65.0   1
  -5   4   5  3190.0    71.3   1
  -4   4   5   491.4    13.0   1
  -3   4   5   624.4    12.4   1
  -2   4   5  2191.7    38.6   1
  -1   4   5   808.3    16.4   1
   0   4   5   277.2     7.5   1
   1   4   5   694.6     9.8   1
   2   4   5   362.9     7.4   1
   3   4   5   818.1    13.3   1
   4   4   5   335.1     8.4   1
   5   4   5   698.0    16.4   1
   6   4   5    11.9     8.4   1
   7   4   5    14.1    11.2   1
   8   4   5    70.3    26.0   1
 -12   5   5    -9.0    33.3   1
 -11   5   5   268.1    21.4   1
 -10   5   5   562.3    21.1   1
  -9   5   5   440.1    14.5   1
  -8   5   5  1693.0    33.1   1
  -7   5   5    48.0     7.8   1
  -6   5   5    29.6     5.7   1
  -5   5   5   455.0    11.1   1
  -4   5   5  4283.2    63.6   1
  -3   5   5   794.8    17.0   1
  -2   5   5   653.3    13.1   1
  -1   5   5  7589.2   133.9   1
   0   5   5     4.0     4.0   1
   1   5   5  2793.0    32.9   1
   2   5   5    97.6     4.5   1
   3   5   5   661.9    12.7   1
   4   5   5    31.4     5.9   1
   5   5   5     6.7     7.6   1
   6   5   5    18.7     8.5   1
   7   5   5   534.4    24.1   1
   8   5   5   -43.2    29.3   1
 -11   6   5    57.4    21.1   1
 -10   6   5    92.8    12.7   1
  -9   6   5    77.5     8.6   1
  -8   6   5   996.3    21.8   1
  -7   6   5   372.1    12.4   1
  -6   6   5  1611.5    29.8   1
  -5   6   5  2416.7    45.2   1
  -4   6   5   412.6     8.1   1
  -3   6   5   698.0    12.2   1
  -2   6   5  2046.2    37.7   1
  -1   6   5  2393.1    39.9   1
   0   6   5    12.6     3.7   1
   1   6   5   323.4     6.1   1
   2   6   5   202.4     5.8   1
   3   6   5  2004.6    34.5   1
   4   6   5     6.8     5.3   1
   5   6   5    86.9     7.8   1
   6   6   5   614.8    20.2   1
   7   6   5    77.8    13.2   1
   8   6   5    68.2    22.0   1
 -11   7   5    -0.2    15.7   1
 -10   7   5   184.6    16.5   1
  -9   7   5    60.3     9.8   1
  -8   7   5   716.8    17.6   1
  -7   7   5  1828.6    38.8   1
  -6   7   5    47.1     5.0   1
  -5   7   5  4996.3    86.7   1
  -4   7   5    -1.3     3.0   1
  -3   7   5  4650.2    57.0   1
  -2   7   5  1305.3    28.7   1
  -1   7   5  2814.1    57.8   1
   0   7   5   115.2     6.7   1
   1   7   5  2730.9    44.6   1
   2   7   5  5188.7    70.2   1
   3   7   5    72.3     5.8   1
   4   7   5   866.2    16.5   1
   5   7   5   287.3    12.2   1
   6   7   5   209.1    11.7   1
   7   7   5   -11.1    11.8   1
 -11   8   5    -0.9    16.7   1
 -10   8   5   801.6    33.0   1
  -9   8   5    80.4    10.2   1
  -8   8   5   727.2    18.3   1
  -7   8   5  2646.7    52.9   1
  -6   8   5    55.4     5.3   1
  -5   8   5  1254.2    22.2   1
  -4   8   5   928.2    19.7   1
  -3   8   5  4362.5    87.8   1
  -2   8   5  1393.4    32.4   1
  -1   8   5  3317.1    66.4   1
   0   8   5  8386.3   161.5   1
   1   8   5   849.0    15.4   1
   2   8   5    68.8     4.4   1
   3   8   5    25.8     4.3   1
   4   8   5  1081.6    18.3   1
   5   8   5    19.7     7.1   1
   6   8   5   156.5    10.7   1
   7   8   5     9.9    10.7   1
 -11   9   5   141.3    28.3   1
 -10   9   5   419.5    22.3   1
  -9   9   5   115.0    10.4   1
  -8   9   5    23.7     7.2   1
  -7   9   5   624.4    16.4   1
  -6   9   5   923.8    18.7   1
  -5   9   5   198.5     6.3   1
  -4   9   5   850.8    18.5   1
  -3   9   5    52.0     8.0   1
  -2   9   5   200.0     8.7   1
  -1   9   5    20.9     7.8   1
   0   9   5   154.9     7.7   1
   1   9   5   922.6    17.4   1
   2   9   5  1326.9    20.9   1
   3   9   5  1268.8    21.2   1
   4   9   5   159.2     7.8   1
   5   9   5     8.1     7.0   1
   6   9   5    -1.1     8.2   1
   7   9   5     0.8    18.5   1
 -11  10   5   127.9    24.6   1
 -10  10   5    59.1    18.7   1
  -9  10   5    29.4    12.2   1
  -8  10   5    27.6     7.1   1
  -7  10   5   138.7     7.9   1
  -6  10   5  1093.2    21.2   1
  -5  10   5    42.8     5.1   1
  -4  10   5     7.9     3.5   1
  -3  10   5  1521.6    35.3   1
  -2  10   5  1468.2    32.7   1
  -1  10   5    53.3     6.4   1
   0  10   5   251.5    12.9   1
   1  10   5  2793.8    50.4   1
   2  10   5   272.7     6.5   1
   3  10   5   148.2     6.0   1
   4  10   5     3.9     5.6   1
   5  10   5   481.9    13.0   1
   6  10   5   280.8    19.3   1
   7  10   5   112.6    23.9   1
 -11  11   5    29.9    20.1   1
 -10  11   5   126.1    19.2   1
  -9  11   5    27.3    11.7   1
  -8  11   5   268.4    11.0   1
  -7  11   5   413.5    12.6   1
  -6  11   5    25.6     4.5   1
  -5  11   5   462.7    12.4   1
  -4  11   5  5400.2    90.3   1
  -3  11   5  1078.2    31.9   1
  -2  11   5    69.4     6.7   1
  -1  11   5  1600.5    31.4   1
   0  11   5   285.4    10.9   1
   1  11   5   282.9    10.6   1
   2  11   5   246.7     5.9   1
   3  11   5   221.3     6.9   1
   4  11   5   486.9    12.1   1
   5  11   5    29.6     8.1   1
   6  11   5    35.9    12.4   1
   7  11   5    24.8    30.9   1
 -11  12   5    15.4    17.9   1
 -10  12   5     6.9    13.8   1
  -9  12   5    48.0    11.2   1
  -8  12   5    -1.5    10.0   1
  -7  12   5   297.6    10.4   1
  -6  12   5    29.0     5.6   1
  -5  12   5   972.0    20.4   1
  -4  12   5   308.7    10.6   1
  -3  12   5   604.9    19.5   1
  -2  12   5  1263.3    25.2   1
  -1  12   5  1493.6    29.5   1
   0  12   5   242.6    10.1   1
   1  12   5  1129.9    23.0   1
   2  12   5   106.5     4.5   1
   3  12   5     9.4     4.6   1
   4  12   5    -4.2     5.9   1
   5  12   5     1.0     7.2   1
   6  12   5   108.1    12.7   1
   7  12   5    -6.6    27.7   1
 -10  13   5   262.0    21.6   1
  -9  13   5   148.0    15.2   1
  -8  13   5    28.6    10.2   1
  -7  13   5    16.6     6.1   1
  -6  13   5   498.2    13.7   1
  -5  13   5   730.7    17.3   1
  -4  13   5   542.6    14.6   1
  -3  13   5   167.7    10.9   1
  -2  13   5    71.4    10.7   1
  -1  13   5  4872.3    87.6   1
   0  13   5   360.0    11.6   1
   1  13   5   177.2     7.9   1
   2  13   5   173.7     5.3   1
   3  13   5    75.6     5.4   1
   4  13   5   306.5    10.3   1
   5  13   5   -13.8     9.4   1
   6  13   5    38.9    12.8   1
   7  13   5   -91.7    57.6   1
 -10  14   5    12.1    21.8   1
  -9  14   5   246.9    18.7   1
  -8  14   5    59.4    13.5   1
  -7  14   5  2207.6    51.1   1
  -6  14   5    91.3     7.9   1
  -5  14   5    72.5     5.8   1
  -4  14   5   209.5     9.6   1
  -3  14   5  3269.1    65.9   1
  -2  14   5   139.0    13.2   1
  -1  14   5  1242.3    29.8   1
   0  14   5   793.6    17.5   1
   1  14   5  4519.7    79.6   1
   2  14   5    13.3     3.0   1
   3  14   5   144.8     6.0   1
   4  14   5   410.5    14.5   1
   5  14   5   191.6    14.0   1
   6  14   5   -11.6    16.7   1
 -10  15   5     5.3    21.4   1
  -9  15   5   207.4    16.8   1
  -8  15   5    -7.4    12.9   1
  -7  15   5    57.8     9.2   1
  -6  15   5   696.0    21.3   1
  -5  15   5   366.0    13.9   1
  -4  15   5   623.7    18.9   1
  -3  15   5  1740.2    39.3   1
  -2  15   5    50.5    11.6   1
  -1  15   5   657.0    19.9   1
   0  15   5    95.3     7.6   1
   1  15   5    32.9     5.5   1
   2  15   5    82.8     3.7   1
   3  15   5   141.4     5.7   1
   4  15   5     8.9     8.8   1
   5  15   5     5.1    13.2   1
   6  15   5   126.2    27.5   1
 -10  16   5    55.1    22.8   1
  -9  16   5     0.2    16.3   1
  -8  16   5   599.2    28.7   1
  -7  16   5   943.8    38.0   1
  -6  16   5     2.2     7.1   1
  -5  16   5   436.6    15.6   1
  -4  16   5   174.8     8.5   1
  -3  16   5  1450.0    35.0   1
  -2  16   5   323.9    17.2   1
  -1  16   5   188.3    13.8   1
   0  16   5   635.2    19.4   1
   1  16   5   310.5    10.9   1
   2  16   5    12.9     4.0   1
   3  16   5    45.9     4.6   1
   4  16   5   471.8    16.7   1
   5  16   5    34.4    20.4   1
   6  16   5   211.1    34.4   1
  -9  17   5   357.5    25.8   1
  -8  17   5   183.1    19.6   1
  -7  17   5   181.3    17.6   1
  -6  17   5   148.3    12.8   1
  -5  17   5   924.1    25.6   1
  -4  17   5   641.9    18.1   1
  -3  17   5   634.9    19.9   1
  -2  17   5   135.2    15.5   1
  -1  17   5   663.5    20.9   1
   0  17   5   127.0    11.1   1
   1  17   5   467.9    15.0   1
   2  17   5  1011.4    20.8   1
   3  17   5     2.6     6.8   1
   4  17   5   160.7    12.6   1
   5  17   5    26.0    19.0   1
   6  17   5   331.7    48.6   1
  -9  18   5    11.4    21.6   1
  -8  18   5    48.5    17.4   1
  -7  18   5   294.4    21.9   1
  -6  18   5   215.9    15.4   1
  -5  18   5     9.9     9.3   1
  -4  18   5   545.0    15.8   1
  -3  18   5  3020.1    67.8   1
  -2  18   5  3218.4    94.7   1
  -1  18   5  1374.6    33.7   1
   0  18   5   250.5    14.5   1
   1  18   5    35.1     2.9   1
   2  18   5    -2.6     5.1   1
   3  18   5    12.4     8.7   1
   4  18   5    29.4    16.2   1
   5  18   5     1.6    22.4   1
  -9  19   5    17.1    31.1   1
  -8  19   5   118.5    29.3   1
  -7  19   5     7.2    15.0   1
  -6  19   5   112.5    12.5   1
  -5  19   5    57.1    10.9   1
  -4  19   5   451.7    20.6   1
  -3  19   5  1033.0    29.3   1
  -2  19   5  1259.0    40.3   1
  -1  19   5   151.8    14.8   1
   0  19   5   690.0    29.1   1
   1  19   5    33.5     4.3   1
   2  19   5   463.5    19.6   1
   3  19   5  1447.2    58.3   1
   4  19   5     1.1    15.7   1
   5  19   5    -4.6    32.6   1
  -8  20   5   430.7    39.5   1
  -7  20   5     2.2    23.1   1
  -6  20   5  1958.5    92.1   1
  -5  20   5   246.7    12.2   1
  -4  20   5   107.4    13.2   1
  -3  20   5  2076.5    68.9   1
  -2  20   5   183.9    19.1   1
  -1  20   5   221.1    15.4   1
   0  20   5    39.2     4.5   1
   1  20   5  1008.3    35.5   1
   2  20   5   115.8    18.1   1
   3  20   5    88.6    16.9   1
   4  20   5    23.4    25.6   1
  -8  21   5   404.0    45.6   1
  -7  21   5    49.0    19.1   1
  -6  21   5    51.8    22.7   1
  -5  21   5    -4.4    16.1   1
  -4  21   5   258.5    16.2   1
  -3  21   5    37.9    11.2   1
  -2  21   5    23.4    15.9   1
  -1  21   5    87.2     7.7   1
   0  21   5   214.8    22.2   1
   1  21   5   508.5    25.1   1
   2  21   5    -6.6    14.9   1
   3  21   5   122.1    20.7   1
   4  21   5   317.2    31.3   1
  -7  22   5    76.8    26.9   1
  -6  22   5    60.1    23.7   1
  -5  22   5    32.8    17.3   1
  -4  22   5    -3.0    14.3   1
  -3  22   5   493.5    28.9   1
  -2  22   5    43.2    17.7   1
  -1  22   5   329.3    25.1   1
   0  22   5   458.5    28.4   1
   1  22   5   104.5    18.9   1
   2  22   5   318.8    25.7   1
   3  22   5    36.1    16.9   1
   4  22   5   302.2    51.5   1
  -7  23   5   -11.2    25.0   1
  -6  23   5   513.4    35.3   1
  -5  23   5  1443.7   111.7   1
  -4  23   5    20.8    34.3   1
  -3  23   5   168.4    39.3   1
  -2  23   5   406.2    37.5   1
  -1  23   5    43.8    24.5   1
   0  23   5     1.7    20.1   1
   1  23   5   144.7    18.8   1
   2  23   5   201.7    39.6   1
   3  23   5     0.9    18.1   1
  -6  24   5    74.7    56.9   1
  -5  24   5     7.4    38.2   1
  -4  24   5    -0.3    22.8   1
  -3  24   5   135.1    37.2   1
  -2  24   5   227.9    21.9   1
  -1  24   5   320.0    30.2   1
   0  24   5    76.7    22.4   1
   1  24   5    14.2    21.9   1
   2  24   5   -36.8    22.7   1
  -5  25   5    11.1    35.7   1
  -4  25   5    76.8    28.7   1
  -3  25   5     9.6    26.1   1
  -2  25   5   -15.8    23.3   1
  -1  25   5     3.9    18.9   1
   0  25   5   123.1    28.6   1
   1  25   5    -4.4    23.1   1
   2  25   5   -65.5    32.2   1
  -4  26   5     4.3    40.8   1
  -3  26   5   108.1    30.1   1
  -2  26   5   100.7    24.9   1
  -1  26   5    48.3    21.9   1
   0  26   5   185.0    31.1   1
  -2  27   5   -65.1    26.3   1
 -11   0   6    38.2    18.4   1
 -10   0   6   229.0    40.1   1
  -9   0   6    22.6    16.6   1
  -8   0   6    35.6    11.3   1
  -7   0   6  1285.3    50.1   1
  -6   0   6   267.5    19.5   1
  -5   0   6   838.7    44.3   1
  -4   0   6     8.2     8.7   1
  -3   0   6  5996.9   121.1   1
  -2   0   6  2940.3    57.1   1
  -1   0   6    23.6     5.6   1
   0   0   6  7404.9   158.0   1
   1   0   6   677.5    15.3   1
   2   0   6  1317.4    31.1   1
   3   0   6     4.9     8.5   1
   4   0   6   636.3    23.1   1
   5   0   6   106.9    13.6   1
   6   0   6    13.5    17.0   1
   7   0   6   101.5    23.0   1
 -11   1   6     1.3    16.6   1
 -10   1   6   115.7    20.9   1
  -9   1   6   280.3    14.7   1
  -8   1   6    12.9     8.2   1
  -7   1   6   448.6    16.7   1
  -6   1   6  3330.8   104.5   1
  -5   1   6  3417.2    83.5   1
  -4   1   6  1015.6    21.7   1
  -3   1   6   345.6     8.1   1
  -2   1   6   166.5     5.1   1
  -1   1   6    16.9     3.5   1
   0   1   6   124.5     4.8   1
   1   1   6   139.9     5.5   1
   2   1   6    40.2     5.3   1
   3   1   6    70.4     5.8   1
   4   1   6   134.5     7.4   1
   5   1   6    18.6     8.4   1
   6   1   6   266.0    14.3   1
   7   1   6   100.0    20.1   1
 -11   2   6    12.8    15.0   1
 -10   2   6    -5.3    13.2   1
  -9   2   6   151.7    12.4   1
  -8   2   6   871.0    25.5   1
  -7   2   6     1.6     7.3   1
  -6   2   6  6241.1   147.0   1
  -5   2   6  4336.0    84.8   1
  -4   2   6  2504.8    47.7   1
  -3   2   6  1400.5    22.1   1
  -2   2   6   234.9     5.9   1
  -1   2   6  3736.9    50.9   1
   0   2   6   104.0     5.6   1
   1   2   6     2.2     4.7   1
   2   2   6    25.1     4.8   1
   3   2   6   187.0     7.1   1
   4   2   6     8.5     6.5   1
   5   2   6   157.9    10.4   1
   6   2   6    19.4    10.5   1
   7   2   6    34.1    14.4   1
 -11   3   6    18.7    14.7   1
 -10   3   6   437.1    25.4   1
  -9   3   6   309.7    14.0   1
  -8   3   6     7.9     8.7   1
  -7   3   6   936.4    25.1   1
  -6   3   6    26.1     8.1   1
  -5   3   6  2126.8    42.2   1
  -4   3   6   696.4    18.1   1
  -3   3   6  4097.4    64.5   1
  -2   3   6    10.6     2.6   1
  -1   3   6  1202.9    20.5   1
   0   3   6  1058.6    18.0   1
   1   3   6  7454.5    97.1   1
   2   3   6   203.2     7.0   1
   3   3   6   329.3     9.0   1
   4   3   6    28.6     7.0   1
   5   3   6    38.4     8.0   1
   6   3   6   126.8    11.7   1
   7   3   6    14.8    20.8   1
 -11   4   6    11.2    19.5   1
 -10   4   6    92.3    15.9   1
  -9   4   6     5.9     9.0   1
  -8   4   6  1032.4    21.7   1
  -7   4   6   168.8     9.1   1
  -6   4   6   426.3    12.7   1
  -5   4   6    -1.3     6.0   1
  -4   4   6   913.9    22.0   1
  -3   4   6   337.9     6.2   1
  -2   4   6  1014.0    17.9   1
  -1   4   6   996.0    18.2   1
   0   4   6    -1.3     4.3   1
   1   4   6  1709.0    24.8   1
   2   4   6   554.2     9.4   1
   3   4   6   239.1     7.9   1
   4   4   6    78.7     7.7   1
   5   4   6    20.2     8.9   1
   6   4   6   216.7    17.3   1
   7   4   6     3.5    23.7   1
 -11   5   6   101.9    27.4   1
 -10   5   6    -1.7    14.7   1
  -9   5   6    29.8    10.2   1
  -8   5   6    55.0     8.1   1
  -7   5   6    17.2     8.1   1
  -6   5   6    84.8     6.2   1
  -5   5   6   400.6     8.9   1
  -4   5   6     3.8     3.6   1
  -3   5   6    -0.6     3.7   1
  -2   5   6     6.3     3.8   1
  -1   5   6   472.3    10.7   1
   0   5   6    81.3     5.3   1
   1   5   6    60.9     4.5   1
   2   5   6  1452.4    20.5   1
   3   5   6   402.1     9.1   1
   4   5   6    76.6     7.4   1
   5   5   6     8.5     8.4   1
   6   5   6     4.4     7.6   1
 -11   6   6   202.7    28.5   1
 -10   6   6   127.8    20.3   1
  -9   6   6   488.6    18.2   1
  -8   6   6   280.3    12.0   1
  -7   6   6   697.6    16.8   1
  -6   6   6   569.7    13.8   1
  -5   6   6  1542.1    25.3   1
  -4   6   6  1939.9    25.0   1
  -3   6   6  1272.5    22.7   1
  -2   6   6   106.2     4.7   1
  -1   6   6   893.6    16.7   1
   0   6   6   801.4    15.1   1
   1   6   6  1524.9    29.5   1
   2   6   6   437.8     8.3   1
   3   6   6   138.7     6.9   1
   4   6   6  1605.9    29.6   1
   5   6   6    61.1    10.5   1
   6   6   6    13.5     6.8   1
 -11   7   6     0.8    12.5   1
 -10   7   6   233.1    18.9   1
  -9   7   6   181.1    14.1   1
  -8   7   6    65.0    10.3   1
  -7   7   6   168.4     8.2   1
  -6   7   6  1804.6    29.9   1
  -5   7   6   785.2    16.0   1
  -4   7   6    40.9     2.3   1
  -3   7   6  3435.2    51.1   1
  -2   7   6    64.1     5.6   1
  -1   7   6  1225.7    25.1   1
   0   7   6   163.1     7.3   1
   1   7   6   151.2     8.8   1
   2   7   6   567.0    10.7   1
   3   7   6   260.0     8.3   1
   4   7   6   130.0     7.9   1
   5   7   6   323.5    17.4   1
   6   7   6    12.1    16.0   1
 -11   8   6    34.1    20.1   1
 -10   8   6   342.6    21.5   1
  -9   8   6   199.9    15.2   1
  -8   8   6     6.3     6.9   1
  -7   8   6     2.6     5.4   1
  -6   8   6   392.6     9.3   1
  -5   8   6   247.1     5.8   1
  -4   8   6    98.5     4.6   1
  -3   8   6   304.5    11.4   1
  -2   8   6   130.1     5.9   1
  -1   8   6   128.5     6.3   1
   0   8   6   900.5    17.1   1
   1   8   6     7.7     6.8   1
   2   8   6   470.9    10.1   1
   3   8   6     3.1     5.4   1
   4   8   6   316.7     9.4   1
   5   8   6   170.3    11.6   1
   6   8   6     0.0    15.8   1
 -11   9   6    -3.3    13.0   1
 -10   9   6    -3.0    16.4   1
  -9   9   6   304.9    18.7   1
  -8   9   6    68.5    10.2   1
  -7   9   6    -3.6     5.7   1
  -6   9   6  1095.2    19.9   1
  -5   9   6   183.1     7.1   1
  -4   9   6    34.1     9.5   1
  -3   9   6   937.6    21.5   1
  -2   9   6    75.2     8.1   1
  -1   9   6  1367.0    26.6   1
   0   9   6  2110.4    36.5   1
   1   9   6  1465.7    30.7   1
   2   9   6  2768.4    47.1   1
   3   9   6   109.3     6.5   1
   4   9   6    56.0     7.1   1
   5   9   6   236.7    12.8   1
   6   9   6   442.8    30.9   1
 -11  10   6    -2.1    16.2   1
 -10  10   6    19.0    14.0   1
  -9  10   6   175.5    16.9   1
  -8  10   6    51.8    10.0   1
  -7  10   6    75.7     6.1   1
  -6  10   6   638.2    16.6   1
  -5  10   6    99.8     6.9   1
  -4  10   6   382.7    15.1   1
  -3  10   6  1179.9    25.3   1
  -2  10   6   807.9    18.6   1
  -1  10   6   536.4    15.1   1
   0  10   6   252.8     8.3   1
   1  10   6    28.7     6.0   1
   2  10   6    22.8     5.4   1
   3  10   6     6.2     4.8   1
   4  10   6   203.1     9.5   1
   5  10   6    52.7    15.6   1
   6  10   6     3.7    24.4   1
 -10  11   6    76.3    17.6   1
  -9  11   6    65.5    13.7   1
  -8  11   6     0.0    11.8   1
  -7  11   6     7.9     6.9   1
  -6  11   6   897.8    20.0   1
  -5  11   6   331.4    10.6   1
  -4  11   6  1159.8    26.9   1
  -3  11   6  1156.0    24.9   1
  -2  11   6    -5.9     9.0   1
  -1  11   6    12.2     8.0   1
   0  11   6   290.5    11.3   1
   1  11   6   531.6    16.4   1
   2  11   6   102.1     6.0   1
   3  11   6   315.1     8.6   1
   4  11   6    -4.2     7.6   1
   5  11   6   -14.3    15.5   1
   6  11   6   164.9    31.1   1
 -10  12   6   586.5    34.6   1
  -9  12   6    96.6    14.6   1
  -8  12   6  1274.7    41.5   1
  -7  12   6     6.9    11.3   1
  -6  12   6   306.4    10.4   1
  -5  12   6   730.2    20.0   1
  -4  12   6   617.2    21.7   1
  -3  12   6    -8.5     8.9   1
  -2  12   6   977.6    26.0   1
  -1  12   6  2020.5    41.4   1
   0  12   6   115.0     8.7   1
   1  12   6   842.8    20.8   1
   2  12   6   293.4    12.4   1
   3  12   6   376.8    10.3   1
   4  12   6    -4.9    15.8   1
   5  12   6   225.6    20.0   1
   6  12   6    43.4    95.6   1
 -10  13   6   867.1    46.9   1
  -9  13   6    25.9    13.6   1
  -8  13   6   458.8    21.7   1
  -7  13   6    77.8    14.5   1
  -6  13   6  2288.3    48.1   1
  -5  13   6   761.6    20.2   1
  -4  13   6   912.6    29.9   1
  -3  13   6   761.7    22.0   1
  -2  13   6   716.2    21.1   1
  -1  13   6   855.4    21.2   1
   0  13   6  1515.2    34.3   1
   1  13   6   219.1    11.4   1
   2  13   6   334.7    11.8   1
   3  13   6     3.7     9.1   1
   4  13   6   476.3    26.6   1
   5  13   6     0.7    15.7   1
 -10  14   6   273.4    30.3   1
  -9  14   6   519.4    32.1   1
  -8  14   6    76.2    22.1   1
  -7  14   6   495.9    23.4   1
  -6  14   6   353.5    18.7   1
  -5  14   6   177.5    10.8   1
  -4  14   6   416.4    17.3   1
  -3  14   6    32.0    11.0   1
  -2  14   6     5.3    14.2   1
  -1  14   6  1733.8    37.9   1
   0  14   6  1295.9    32.6   1
   1  14   6   254.4    12.0   1
   2  14   6    16.5     7.6   1
   3  14   6    -7.5    18.4   1
   4  14   6   256.1    20.2   1
   5  14   6    -3.7    12.6   1
  -9  15   6    -2.3    30.2   1
  -8  15   6   373.1    37.6   1
  -7  15   6   396.6    23.3   1
  -6  15   6    70.0    11.4   1
  -5  15   6  1534.5    39.9   1
  -4  15   6   496.1    19.2   1
  -3  15   6   110.9    14.0   1
  -2  15   6  2408.2    55.0   1
  -1  15   6   457.3    16.7   1
   0  15   6   864.6    22.0   1
   1  15   6   137.8    11.7   1
   2  15   6  2033.4    57.2   1
   3  15   6    20.0    15.7   1
   4  15   6    99.9    20.1   1
   5  15   6    18.9    29.7   1
  -9  16   6    10.5    31.1   1
  -8  16   6    20.1    28.4   1
  -7  16   6   303.6    35.0   1
  -6  16   6    18.3    23.1   1
  -5  16   6   549.3    19.8   1
  -4  16   6    -9.3    12.6   1
  -3  16   6  1053.0    41.0   1
  -2  16   6  1102.3    45.3   1
  -1  16   6    22.7    19.4   1
   0  16   6   391.9    16.2   1
   1  16   6    39.0    10.4   1
   2  16   6     2.9    18.1   1
   3  16   6     3.5    17.6   1
   4  16   6    60.1    23.6   1
  -9  17   6    31.1    32.5   1
  -8  17   6   140.6    25.9   1
  -7  17   6    15.0    24.0   1
  -6  17   6    -2.5    23.8   1
  -5  17   6   108.1    18.6   1
  -4  17   6    17.3    17.0   1
  -3  17   6   243.8    21.4   1
  -2  17   6   155.2    14.8   1
  -1  17   6    34.6    16.1   1
   0  17   6   104.5    21.3   1
   1  17   6   203.6    22.2   1
   2  17   6   136.5    20.4   1
   3  17   6   118.7    25.4   1
   4  17   6    48.2    29.0   1
  -8  18   6   136.4    33.0   1
  -7  18   6    17.1    25.9   1
  -6  18   6   370.6    42.8   1
  -5  18   6    24.8    17.1   1
  -4  18   6   467.4    25.9   1
  -3  18   6    52.2    21.9   1
  -2  18   6    43.1    20.4   1
  -1  18   6    29.9    17.2   1
   0  18   6    47.2    18.7   1
   1  18   6    48.2    14.9   1
   2  18   6     8.0    16.5   1
   3  18   6    32.1    16.8   1
   4  18   6   -44.9    25.6   1
  -8  19   6    94.9    37.4   1
  -7  19   6    10.5    18.9   1
  -6  19   6   230.4    29.4   1
  -5  19   6    25.8    20.0   1
  -4  19   6    22.5    16.0   1
  -3  19   6     1.8    29.1   1
  -2  19   6  1433.6    59.7   1
  -1  19   6   177.6    22.8   1
   0  19   6    20.4    18.4   1
   1  19   6     7.2    18.8   1
   2  19   6     6.5    15.3   1
   3  19   6   202.3    27.7   1
  -8  20   6   -10.2    29.6   1
  -7  20   6    -5.8    30.7   1
  -6  20   6    69.1    21.1   1
  -5  20   6   103.6    20.0   1
  -4  20   6   173.8    19.1   1
  -3  20   6   165.6    35.5   1
  -2  20   6    92.9    27.1   1
  -1  20   6    -8.2    25.1   1
   0  20   6    43.9    23.7   1
   1  20   6    48.4    17.4   1
   2  20   6   -13.3    23.7   1
   3  20   6    18.5    18.9   1
  -7  21   6   139.9    30.2   1
  -6  21   6   105.3    17.7   1
  -5  21   6     9.6    18.4   1
  -4  21   6   149.6    37.3   1
  -3  21   6    69.8    34.5   1
  -2  21   6   430.1    31.7   1
  -1  21   6   259.3    28.7   1
   0  21   6    56.7    21.6   1
   1  21   6   789.8    33.0   1
   2  21   6   -25.4    19.0   1
  -6  22   6    20.2    29.4   1
  -5  22   6    78.0    30.0   1
  -4  22   6   154.4   120.2   1
  -3  22   6    40.4    34.2   1
  -2  22   6    59.6    21.8   1
  -1  22   6   750.3    40.4   1
   0  22   6    62.9    26.7   1
   1  22   6    51.2    35.7   1
   2  22   6    -5.6    13.5   1
  -5  23   6   155.3    43.7   1
  -4  23   6   -30.3    37.6   1
  -3  23   6   103.0    41.6   1
  -2  23   6     0.5    27.0   1
  -1  23   6   469.4    36.0   1
   0  23   6    75.1    20.9   1
   1  23   6   -68.6    31.5   1
  -4  24   6   -11.4    39.4   1
  -3  24   6   487.7    50.9   1
  -2  24   6   125.1    25.4   1
  -1  24   6   -24.7    28.7   1
   0  24   6   -35.7    32.9   1
  -3  25   6  -104.3    45.9   1
  -2  25   6   -83.0    35.1   1
 -11   0   7   -36.0    31.4   1
 -10   0   7    -8.9    33.4   1
  -9   0   7   -10.0    29.3   1
  -8   0   7   -32.8    15.9   1
  -7   0   7     1.4    14.0   1
  -6   0   7   -11.7    11.6   1
  -5   0   7    -2.4     8.4   1
  -4   0   7     4.6     6.5   1
  -3   0   7    -3.2     6.1   1
  -2   0   7     4.2     5.6   1
  -1   0   7     3.6     5.8   1
   0   0   7     3.3     6.6   1
   1   0   7    -7.2     8.1   1
   2   0   7    -2.2     9.0   1
   3   0   7    15.1    10.2   1
   4   0   7     9.9    12.9   1
   5   0   7    -3.4    21.2   1
 -11   1   7   408.0    38.3   1
 -10   1   7   139.3    26.6   1
  -9   1   7    35.1    22.5   1
  -8   1   7   259.5    13.3   1
  -7   1   7   830.4    26.4   1
  -6   1   7    25.6     8.5   1
  -5   1   7     0.7     6.3   1
  -4   1   7   845.7    16.6   1
  -3   1   7   460.8    10.0   1
  -2   1   7   401.6     8.6   1
  -1   1   7   236.3     6.7   1
   0   1   7   455.3    10.8   1
   1   1   7  1259.6    23.7   1
   2   1   7     3.8     6.5   1
   3   1   7   303.3    10.1   1
   4   1   7   919.3    20.8   1
   5   1   7    97.8    16.1   1
 -11   2   7    62.7    19.3   1
 -10   2   7    29.1    13.0   1
  -9   2   7    14.7    16.8   1
  -8   2   7   621.0    18.7   1
  -7   2   7    68.2    10.9   1
  -6   2   7  1205.3    33.9   1
  -5   2   7   134.6     8.6   1
  -4   2   7     0.9     4.7   1
  -3   2   7    48.0     4.5   1
  -2   2   7  3280.6    50.5   1
  -1   2   7   537.1    12.1   1
   0   2   7   300.7     9.2   1
   1   2   7   486.2    12.5   1
   2   2   7  2214.7    45.0   1
   3   2   7    -6.4     7.1   1
   4   2   7    44.2     9.7   1
   5   2   7    45.1    16.2   1
 -11   3   7   -18.5    13.0   1
 -10   3   7    28.6    19.5   1
  -9   3   7   567.9    25.7   1
  -8   3   7   858.3    21.3   1
  -7   3   7   453.9    15.9   1
  -6   3   7   115.3    10.8   1
  -5   3   7   217.7    10.6   1
  -4   3   7  1240.4    22.3   1
  -3   3   7    23.5     3.1   1
  -2   3   7    16.4     5.0   1
  -1   3   7   251.0     8.2   1
   0   3   7     5.2     5.8   1
   1   3   7   561.0    12.6   1
   2   3   7   465.6    13.4   1
   3   3   7    88.7     7.5   1
   4   3   7   106.2    10.0   1
   5   3   7     8.8    16.7   1
 -11   4   7    19.4    21.1   1
 -10   4   7     8.0    16.5   1
  -9   4   7    72.6    15.9   1
  -8   4   7  1983.8    46.0   1
  -7   4   7   640.7    15.8   1
  -6   4   7    66.6     6.3   1
  -5   4   7    12.5     4.5   1
  -4   4   7   438.4     8.7   1
  -3   4   7    47.4     4.8   1
  -2   4   7    44.6     5.1   1
  -1   4   7   838.9    15.7   1
   0   4   7   367.0    11.6   1
   1   4   7  1010.7    21.7   1
   2   4   7   693.8    15.4   1
   3   4   7    42.3     7.2   1
   4   4   7    -5.4     8.2   1
   5   4   7    25.8    19.6   1
 -11   5   7    11.9    20.2   1
 -10   5   7   808.4    45.9   1
  -9   5   7    45.1    13.2   1
  -8   5   7   394.3    15.7   1
  -7   5   7  1142.8    27.5   1
  -6   5   7   913.7    20.5   1
  -5   5   7   260.8     6.3   1
  -4   5   7    32.8     5.2   1
  -3   5   7  2628.1    44.6   1
  -2   5   7    21.6     4.7   1
  -1   5   7   410.7    10.9   1
   0   5   7    90.2     7.0   1
   1   5   7   221.8     8.7   1
   2   5   7    40.5     5.5   1
   3   5   7     1.6     6.2   1
   4   5   7   118.4    16.2   1
   5   5   7     9.2    17.0   1
 -10   6   7   -19.0    12.1   1
  -9   6   7    18.6    15.7   1
  -8   6   7    28.8    11.4   1
  -7   6   7    32.7     7.7   1
  -6   6   7   365.9    11.9   1
  -5   6   7    11.1     3.1   1
  -4   6   7   657.4    12.6   1
  -3   6   7    36.2     5.0   1
  -2   6   7    25.0     4.5   1
  -1   6   7   810.4    17.7   1
   0   6   7    14.7     6.0   1
   1   6   7   612.3    13.7   1
   2   6   7   -11.9     8.8   1
   3   6   7     5.0     7.2   1
   4   6   7   338.2    18.7   1
   5   6   7   182.0    21.3   1
 -10   7   7    27.4    25.3   1
  -9   7   7   238.4    18.4   1
  -8   7   7   766.9    30.5   1
  -7   7   7   568.1    18.3   1
  -6   7   7    68.8     4.9   1
  -5   7   7   278.6     5.5   1
  -4   7   7  1720.6    27.5   1
  -3   7   7   345.2    10.5   1
  -2   7   7     9.1     8.9   1
  -1   7   7    13.7     7.3   1
   0   7   7  2858.5    53.5   1
   1   7   7    30.4     7.6   1
   2   7   7    82.4     9.4   1
   3   7   7   496.1    17.4   1
   4   7   7    12.9    11.7   1
   5   7   7     1.6    17.3   1
 -10   8   7   -14.7    21.2   1
  -9   8   7   789.5    30.7   1
  -8   8   7    45.7    11.7   1
  -7   8   7    11.7     8.6   1
  -6   8   7   242.9     8.1   1
  -5   8   7   367.2    11.1   1
  -4   8   7    22.3     9.4   1
  -3   8   7    74.3     9.6   1
  -2   8   7  2891.1    60.1   1
  -1   8   7    19.8     6.9   1
   0   8   7   128.9     9.6   1
   1   8   7  1016.0    25.2   1
   2   8   7   276.2    11.2   1
   3   8   7    34.4    10.7   1
   4   8   7    16.9    14.1   1
   5   8   7    22.6    16.6   1
 -10   9   7    30.3    25.7   1
  -9   9   7    -9.4    23.4   1
  -8   9   7    19.4    13.1   1
  -7   9   7    25.2    10.8   1
  -6   9   7   187.3    10.7   1
  -5   9   7    43.3     3.6   1
  -4   9   7    38.9     9.3   1
  -3   9   7   217.1    11.8   1
  -2   9   7    42.1     9.8   1
  -1   9   7     9.6     6.8   1
   0   9   7   351.8    13.0   1
   1   9   7   757.4    18.6   1
   2   9   7   106.6     9.5   1
   3   9   7    73.3    12.1   1
   4   9   7    51.8    11.4   1
   5   9   7   -33.8    23.8   1
 -10  10   7    24.3    21.0   1
  -9  10   7    -9.9    19.0   1
  -8  10   7   167.7    26.2   1
  -7  10   7    57.3    16.5   1
  -6  10   7    95.8     9.0   1
  -5  10   7  1051.9    32.7   1
  -4  10   7   208.1    12.3   1
  -3  10   7    29.7    11.1   1
  -2  10   7    70.3    11.2   1
  -1  10   7  1258.3    31.7   1
   0  10   7    -3.6     7.3   1
   1  10   7    -1.7     8.5   1
   2  10   7    84.7     9.3   1
   3  10   7   333.0    17.0   1
   4  10   7   107.9    25.8   1
 -10  11   7   -21.6    21.5   1
  -9  11   7    -1.3    16.9   1
  -8  11   7    39.4    31.6   1
  -7  11   7    59.9    14.9   1
  -6  11   7   821.3    36.3   1
  -5  11   7   487.7    22.9   1
  -4  11   7    10.2    11.6   1
  -3  11   7  2467.4    63.2   1
  -2  11   7   415.3    16.8   1
  -1  11   7   144.8    13.5   1
   0  11   7   771.8    26.3   1
   1  11   7    52.0    11.0   1
   2  11   7    40.7     9.2   1
   3  11   7    33.8    18.7   1
   4  11   7    66.3    20.5   1
  -9  12   7    90.6    22.6   1
  -8  12   7    -6.5    34.0   1
  -7  12   7    55.5    30.7   1
  -6  12   7    30.0    28.5   1
  -5  12   7   613.7    22.5   1
  -4  12   7     2.1    11.9   1
  -3  12   7  1425.9    41.1   1
  -2  12   7   251.4    15.3   1
  -1  12   7   274.9    15.0   1
   0  12   7   109.7    13.0   1
   1  12   7     8.5     9.9   1
   2  12   7    33.1    13.9   1
   3  12   7    -2.9    18.4   1
   4  12   7    39.6    25.1   1
  -9  13   7    76.3    36.8   1
  -8  13   7    75.9    30.8   1
  -7  13   7   366.7    40.0   1
  -6  13   7    85.2    29.5   1
  -5  13   7   221.2    16.9   1
  -4  13   7   127.4    17.8   1
  -3  13   7  1307.7    48.1   1
  -2  13   7   185.0    13.7   1
  -1  13   7     0.6    11.7   1
   0  13   7    63.4    11.1   1
   1  13   7     0.3    10.8   1
   2  13   7   123.8    16.7   1
   3  13   7    -3.0    14.9   1
   4  13   7    18.7    13.2   1
  -9  14   7   471.1    38.9   1
  -8  14   7    13.5    28.0   1
  -7  14   7    33.5    19.7   1
  -6  14   7    -5.7    25.7   1
  -5  14   7  1440.3    52.3   1
  -4  14   7    59.0    15.9   1
  -3  14   7   404.7    25.7   1
  -2  14   7    49.9    12.1   1
  -1  14   7  1809.1    47.6   1
   0  14   7    93.7    13.0   1
   1  14   7    65.3    18.5   1
   2  14   7   101.1    17.4   1
   3  14   7    23.6    27.2   1
  -9  15   7    -4.2    22.0   1
  -8  15   7    17.0    27.8   1
  -7  15   7   111.5    29.4   1
  -6  15   7   172.9    20.3   1
  -5  15   7   154.6    19.2   1
  -4  15   7   -22.6    27.9   1
  -3  15   7    19.0    13.8   1
  -2  15   7    65.6    15.2   1
  -1  15   7   210.5    14.9   1
   0  15   7    -3.7    21.7   1
   1  15   7   106.2    17.8   1
   2  15   7    -7.0    14.1   1
   3  15   7    58.4    20.5   1
  -8  16   7   -28.6    16.1   1
  -7  16   7    94.6    28.3   1
  -6  16   7   362.6    29.1   1
  -5  16   7    17.1    18.5   1
  -4  16   7    18.7    21.5   1
  -3  16   7    -7.5    16.3   1
  -2  16   7   238.5    25.3   1
  -1  16   7    17.8    21.1   1
   0  16   7     4.5    24.6   1
   1  16   7    97.6    16.7   1
   2  16   7    95.9    22.0   1
   3  16   7    14.4    29.8   1
  -8  17   7    94.4    33.3   1
  -7  17   7   135.8    36.9   1
  -6  17   7   486.1    34.2   1
  -5  17   7   156.7    21.9   1
  -4  17   7    77.2    34.0   1
  -3  17   7    -8.6    17.5   1
  -2  17   7    31.9    22.3   1
  -1  17   7     2.4    24.3   1
   0  17   7   470.1    37.3   1
   2  17   7   -24.9    20.0   1
  -7  18   7    36.7    31.8   1
  -6  18   7     6.6    18.7   1
  -5  18   7   254.8    26.2   1
  -4  18   7  1043.3    71.7   1
  -3  18   7   167.1    29.6   1
  -2  18   7   101.2    20.9   1
  -1  18   7    52.4    21.9   1
   0  18   7    27.7    18.6   1
   1  18   7   201.3    29.1   1
   2  18   7    -1.8    23.4   1
  -7  19   7    64.3    21.2   1
  -6  19   7    57.6    19.6   1
  -5  19   7   229.2    25.1   1
  -4  19   7   610.0    66.3   1
  -3  19   7   627.6    35.5   1
  -2  19   7    47.8    24.7   1
  -1  19   7    30.3    24.9   1
   0  19   7    44.2    19.9   1
   1  19   7   622.2    61.2   1
  -6  20   7   -30.1    24.3   1
  -5  20   7  1290.7    98.3   1
  -4  20   7    99.1    28.5   1
  -3  20   7    35.6    23.0   1
  -2  20   7    45.7    26.1   1
  -1  20   7   586.5    39.8   1
   0  20   7   -17.5    19.7   1
   1  20   7   -43.0    28.7   1
  -5  21   7   -82.3    41.4   1
  -4  21   7    95.3    30.5   1
  -3  21   7    -6.5    22.8   1
  -2  21   7   -28.2    20.4   1
  -1  21   7    24.8    23.3   1
   0  21   7  -135.0    42.5   1
  -3  22   7  -119.9    31.2   1
  -2  22   7    31.8    33.5   1
 -10   0   8   145.1    45.5   1
  -9   0   8   565.0    54.6   1
  -8   0   8    66.1    34.8   1
  -7   0   8   250.5    37.6   1
  -6   0   8   607.4    23.5   1
  -5   0   8   990.7    27.9   1
  -4   0   8  1602.3    42.3   1
  -3   0   8    36.4     7.1   1
  -2   0   8  1906.7    48.0   1
  -1   0   8   151.1    15.9   1
   0   0   8  1071.9    38.7   1
   1   0   8    44.0    17.3   1
   2   0   8    -1.0    15.3   1
   3   0   8    35.5    18.2   1
   4   0   8    66.2    34.1   1
 -10   1   8     5.0    17.5   1
  -9   1   8    64.9    37.0   1
  -8   1   8    -3.9    18.9   1
  -7   1   8   512.2    25.4   1
  -6   1   8   381.9    14.7   1
  -5   1   8     6.7     6.1   1
  -4   1   8   218.5     7.9   1
  -3   1   8    10.2     4.7   1
  -2   1   8    51.2     6.6   1
  -1   1   8   420.3    15.4   1
   0   1   8    22.5    10.2   1
   1   1   8   111.2    11.1   1
   2   1   8    32.6     8.8   1
   3   1   8    38.3    15.5   1
   4   1   8     0.4    23.1   1
 -10   2   8    -0.3    17.1   1
  -9   2   8    23.1    21.5   1
  -8   2   8   701.6    37.5   1
  -7   2   8   954.2    35.1   1
  -6   2   8    10.0     9.7   1
  -5   2   8   402.5    13.0   1
  -4   2   8   524.8    15.3   1
  -3   2   8   373.4    11.1   1
  -2   2   8    27.2     7.6   1
  -1   2   8     1.2    10.2   1
   0   2   8    99.7     9.9   1
   1   2   8    19.1    10.6   1
   2   2   8     1.7     9.1   1
   3   2   8    17.9    17.1   1
   4   2   8    57.4    19.7   1
 -10   3   8   -26.5    21.5   1
  -9   3   8   252.6    30.3   1
  -8   3   8   310.0    26.5   1
  -7   3   8   359.6    20.8   1
  -6   3   8     1.3     5.8   1
  -5   3   8   945.2    25.0   1
  -4   3   8    52.6     7.4   1
  -3   3   8   334.9    11.0   1
  -2   3   8     7.0     5.9   1
  -1   3   8  1782.0    42.2   1
   0   3   8    64.8     9.0   1
   1   3   8    15.5    10.1   1
   2   3   8    73.4    11.6   1
   3   3   8    -0.7    16.3   1
   4   3   8   110.1    20.1   1
 -10   4   8    22.7    27.3   1
  -9   4   8    -6.1    25.3   1
  -8   4   8   215.9    21.0   1
  -7   4   8     3.6    15.2   1
  -6   4   8     7.8     8.0   1
  -5   4   8     2.8     7.5   1
  -4   4   8     9.6     6.3   1
  -3   4   8    67.1     6.8   1
  -2   4   8    81.6     7.7   1
  -1   4   8  1393.7    31.8   1
   0   4   8  1151.9    31.6   1
   1   4   8    11.1    11.5   1
   2   4   8    63.0    12.8   1
   3   4   8    15.3    17.3   1
 -10   5   8    51.2    23.4   1
  -9   5   8     6.0    24.4   1
  -8   5   8   121.1    17.4   1
  -7   5   8   259.8    23.5   1
  -6   5   8     4.0     9.6   1
  -5   5   8    -1.8     6.7   1
  -4   5   8   130.3     7.7   1
  -3   5   8    11.3     5.6   1
  -2   5   8     9.3     6.1   1
  -1   5   8   238.4    12.7   1
   0   5   8   130.3    14.9   1
   1   5   8   161.3    15.3   1
   2   5   8    43.5    11.9   1
   3   5   8     5.2    16.9   1
  -9   6   8    17.3    25.6   1
  -8   6   8   -24.5    23.9   1
  -7   6   8   257.4    22.1   1
  -6   6   8   324.0    18.9   1
  -5   6   8    81.9    15.9   1
  -4   6   8   442.8    15.6   1
  -3   6   8   310.1    12.3   1
  -2   6   8   104.9     8.9   1
  -1   6   8    62.1    10.6   1
   0   6   8   268.1    12.9   1
   1   6   8   122.5    13.3   1
   2   6   8   353.3    17.9   1
   3   6   8    47.8    19.7   1
  -9   7   8    -3.7    26.3   1
  -8   7   8   149.1    29.6   1
  -7   7   8   -27.3    19.2   1
  -6   7   8    33.0    13.6   1
  -5   7   8   858.5    35.7   1
  -4   7   8    39.7    12.8   1
  -3   7   8    19.6    12.2   1
  -2   7   8   691.4    23.6   1
  -1   7   8    47.0     9.4   1
   0   7   8    90.8    10.6   1
   1   7   8    16.6    13.7   1
   2   7   8    22.3    15.5   1
   3   7   8   155.4    23.0   1
  -9   8   8    39.2    19.2   1
  -8   8   8    92.5    35.2   1
  -7   8   8   323.4    28.6   1
  -6   8   8    13.4    15.1   1
  -5   8   8    21.8    16.4   1
  -4   8   8    31.1    13.4   1
  -3   8   8   107.0    16.5   1
  -2   8   8   456.8    19.2   1
  -1   8   8    67.8    14.0   1
   0   8   8    27.3    14.8   1
   1   8   8    72.6    23.1   1
   2   8   8    31.7    17.6   1
   3   8   8    69.2    26.1   1
  -9   9   8    25.4    35.8   1
  -8   9   8   582.3    66.8   1
  -7   9   8     3.2    21.0   1
  -6   9   8    95.5    15.2   1
  -5   9   8   511.8    28.7   1
  -4   9   8    -6.4    13.5   1
  -3   9   8   148.5    13.8   1
  -2   9   8   543.9    23.1   1
  -1   9   8   112.8    15.4   1
   0   9   8   855.2    33.8   1
   1   9   8   146.6    25.5   1
   2   9   8    42.1    20.2   1
   3   9   8   258.7    33.3   1
  -9  10   8     0.7    34.5   1
  -8  10   8    83.5    30.8   1
  -7  10   8    67.2    30.3   1
  -6  10   8    88.6    15.1   1
  -5  10   8   139.3    23.0   1
  -4  10   8   255.0    20.6   1
  -3  10   8     6.9    14.8   1
  -2  10   8   367.6    20.4   1
  -1  10   8   104.1    16.3   1
   0  10   8     6.0    15.3   1
   1  10   8    43.9    22.8   1
   2  10   8    40.3    22.2   1
   3  10   8     4.6    21.5   1
  -9  11   8    -4.9    35.3   1
  -8  11   8    14.4    26.9   1
  -7  11   8    23.8    23.8   1
  -6  11   8   128.9    19.3   1
  -5  11   8   438.4    27.6   1
  -4  11   8   492.6    26.1   1
  -3  11   8   112.1    15.8   1
  -2  11   8    18.4    12.6   1
  -1  11   8    15.1    12.7   1
   0  11   8     5.2    14.1   1
   1  11   8    95.8    21.2   1
   2  11   8     4.5    25.3   1
  -8  12   8   -16.1    22.7   1
  -7  12   8   396.4    36.1   1
  -6  12   8    24.0    18.1   1
  -5  12   8    17.0    16.8   1
  -4  12   8   134.2    15.6   1
  -3  12   8   146.3    17.7   1
  -2  12   8    15.5    15.7   1
  -1  12   8   210.8    19.6   1
   0  12   8   242.2    23.7   1
   1  12   8    43.5    20.0   1
   2  12   8    52.2    25.3   1
  -8  13   8    48.7    30.5   1
  -7  13   8    92.7    18.7   1
  -6  13   8    15.4    22.2   1
  -5  13   8   -22.7    30.0   1
  -4  13   8    -7.4    21.3   1
  -3  13   8   313.0    20.1   1
  -2  13   8   634.6    25.7   1
  -1  13   8    -0.9    17.8   1
   0  13   8   138.1    30.4   1
   1  13   8   -29.9    23.6   1
   2  13   8   424.3    36.5   1
  -8  14   8   143.8    37.5   1
  -7  14   8   106.9    22.3   1
  -6  14   8   596.3    38.1   1
  -5  14   8    99.6    37.1   1
  -4  14   8     8.3    25.0   1
  -3  14   8    49.4    25.3   1
  -2  14   8   331.2    27.3   1
  -1  14   8    -6.3    29.9   1
   0  14   8    -2.3    23.5   1
   1  14   8     9.4    10.0   1
  -7  15   8   127.6    23.5   1
  -6  15   8   158.7    20.3   1
  -5  15   8    -6.8    26.6   1
  -4  15   8   996.3    59.1   1
  -3  15   8    73.7    31.2   1
  -2  15   8   323.9    28.0   1
  -1  15   8    15.8    25.9   1
   0  15   8   562.4    35.5   1
   1  15   8    -2.2     5.9   1
  -7  16   8   141.9    28.3   1
  -6  16   8   -33.5    20.9   1
  -5  16   8    28.1    35.7   1
  -4  16   8   115.7    26.5   1
  -3  16   8    15.0    20.3   1
  -2  16   8   173.3    24.6   1
  -1  16   8   289.9    32.5   1
   0  16   8    -1.3    13.2   1
  -6  17   8   -11.7    19.4   1
  -5  17   8    93.7    41.1   1
  -4  17   8    15.1    19.6   1
  -3  17   8    24.8    26.7   1
  -2  17   8     4.8    20.9   1
  -1  17   8    37.2    29.0   1
   0  17   8    -2.7    28.1   1
  -5  18   8    44.8    30.3   1
  -4  18   8    74.4    24.2   1
  -3  18   8    35.8    23.7   1
  -2  18   8     5.5    18.7   1
  -1  18   8     9.1    42.7   1
  -3  19   8   -10.5    40.8   1
  -8   0   9   -22.9    57.7   1
  -6   0   9    -9.3    18.2   1
  -5   0   9     0.1    13.7   1
  -4   0   9    -8.7    13.4   1
  -3   0   9    11.3    18.0   1
  -2   0   9     3.4    18.0   1
  -1   0   9    -1.1    20.8   1
   0   0   9    11.8    23.1   1
  -8   1   9     1.8    28.3   1
  -7   1   9    72.3    22.8   1
  -6   1   9    63.2    16.1   1
  -5   1   9    46.3    15.0   1
  -4   1   9   105.2    11.6   1
  -3   1   9   436.6    18.9   1
  -2   1   9    24.2    10.5   1
  -1   1   9    80.8    17.0   1
   0   1   9     2.5    13.5   1
   1   1   9   107.5    20.0   1
  -8   2   9    97.3    41.8   1
  -7   2   9   -13.2    22.5   1
  -6   2   9    10.4    14.9   1
  -5   2   9     3.2    15.0   1
  -4   2   9   506.0    24.6   1
  -3   2   9    45.2    14.5   1
  -2   2   9     8.0    11.6   1
  -1   2   9    59.6    13.7   1
   0   2   9   467.2    28.8   1
   1   2   9    -2.3    27.8   1
  -8   3   9     9.3    28.0   1
  -7   3   9    21.2    23.8   1
  -6   3   9   115.3    17.8   1
  -5   3   9    -7.6    15.0   1
  -4   3   9    47.3    13.0   1
  -3   3   9   447.4    24.4   1
  -2   3   9    80.0    17.6   1
  -1   3   9    68.5    14.4   1
   0   3   9    40.5    19.0   1
   1   3   9    35.0    35.4   1
  -8   4   9    19.5    39.8   1
  -7   4   9    73.2    26.7   1
  -6   4   9    33.8    11.9   1
  -5   4   9    -4.8    16.3   1
  -4   4   9   112.1    17.0   1
  -3   4   9     3.5    16.5   1
  -2   4   9   146.1    18.7   1
  -1   4   9   378.6    24.3   1
   0   4   9   523.3    32.3   1
   1   4   9     3.4    21.7   1
  -8   5   9   -25.3    27.0   1
  -7   5   9   191.4    30.8   1
  -6   5   9   -19.9    22.8   1
  -5   5   9   283.1    25.8   1
  -4   5   9    30.3    16.2   1
  -3   5   9   141.7    19.3   1
  -2   5   9   129.9    19.0   1
  -1   5   9     7.5    17.6   1
   0   5   9     8.2    18.6   1
   1   5   9    -2.3    19.5   1
  -8   6   9   -37.8    37.1   1
  -7   6   9    38.9    20.3   1
  -6   6   9    -1.7    24.3   1
  -5   6   9    -1.4    18.5   1
  -4   6   9    12.4    17.4   1
  -3   6   9   265.3    22.2   1
  -2   6   9   129.5    20.2   1
  -1   6   9   132.0    22.4   1
   0   6   9    -5.6    14.1   1
   1   6   9    31.6    22.7   1
  -8   7   9    21.6    82.7   1
  -7   7   9    10.4    19.2   1
  -6   7   9   403.7    37.7   1
  -5   7   9    25.2    20.2   1
  -4   7   9    -3.7    15.2   1
  -3   7   9    29.3    18.9   1
  -2   7   9   448.9    27.1   1
  -1   7   9    27.0    19.4   1
   0   7   9    15.5    20.3   1
   1   7   9   143.2    27.5   1
  -7   8   9    19.8    23.6   1
  -6   8   9    -4.7    30.1   1
  -5   8   9     4.4    17.3   1
  -4   8   9   403.8    28.9   1
  -3   8   9    13.1    19.5   1
  -2   8   9   109.9    18.6   1
  -1   8   9   733.0    38.8   1
   0   8   9    46.4    21.2   1
  -7   9   9    36.9    24.1   1
  -6   9   9    14.5    28.6   1
  -5   9   9   -14.1    24.2   1
  -4   9   9    85.5    20.4   1
  -3   9   9    -3.2    20.8   1
  -2   9   9    21.2    21.6   1
  -1   9   9    32.6    16.9   1
   0   9   9    65.9    25.1   1
  -7  10   9    78.4    26.2   1
  -6  10   9     1.9    19.5   1
  -5  10   9   -16.5    23.1   1
  -4  10   9   354.5    33.7   1
  -3  10   9    36.4    19.1   1
  -2  10   9    17.6    20.0   1
  -1  10   9    12.6    20.5   1
   0  10   9    61.7    24.6   1
  -6  11   9    34.8    31.8   1
  -5  11   9   680.5    38.8   1
  -4  11   9   634.9    37.5   1
  -3  11   9   112.5    22.9   1
  -2  11   9   426.1    31.9   1
  -1  11   9    46.3    23.1   1
  -6  12   9    34.8    34.1   1
  -5  12   9   222.6    25.6   1
  -4  12   9    76.2    21.9   1
  -3  12   9    -2.5    22.3   1
  -2  12   9    20.3    20.0   1
  -1  12   9    14.0    20.1   1
  -5  13   9   185.3    29.4   1
  -4  13   9    88.5    27.4   1
  -3  13   9    15.5    19.9   1
  -2  13   9    20.1    12.8   1
  -4  14   9    17.6    26.4   1
  -3  14   9   172.8    23.8   1
   0   0   0     0.0     0.0
;
_shelx_hkl_checksum     49194
_shelx_res_file
;
    shelxl.res created by SHELXL-2014/7
TITL 8092 in P 21/c
CELL  0.71073   8.8587  22.1427   7.1657   90.000  108.497   90.000
ZERR     4.00   0.0005   0.0008   0.0002    0.000    0.003    0.000
LATT   1
SYMM  - X, 0.5 + Y, 0.5 - Z
SFAC  C    H    N    O    S    CL
UNIT  40   56   12   16   4    4
SIZE     0.10   0.15   0.30
MERG   2
L.S.  20
ACTA
LIST  4
BOND   $H
FMAP   2
PLAN   25
HTAB O5 CL1
HTAB C17 S2
HTAB O3 CL1
HTAB O3 CL1_$1
Eqiv $1 -x,-y,-z+1
HTAB C14 O8_$2
EQIV $2 -x, -y, -z
HTAB N9  O3_$3
Eqiv $3 x+1,+y,+z
CONF
DFIX 0.82 O3 H3A O3 H3B
HTAB
TEMP    25.00
WGHT    0.051200    0.411600
EXTI    0.010303
FVAR       2.53343
CL1   6    0.137376    0.085601    0.422679    11.00000    0.04917    0.05208 =
         0.05142    0.00853    0.01683   -0.00027
S2    5    0.578707    0.211429    0.266223    11.00000    0.05804    0.02568 =
         0.05865   -0.00067    0.01845   -0.00229
O3    4   -0.151764    0.056814    0.565053    11.00000    0.03816    0.04954 =
         0.05198    0.00694    0.01156    0.00231
N4    3    0.367052    0.127894    0.069433    11.00000    0.03620    0.03203 =
         0.03536    0.00480    0.01163    0.00510
O5    4    0.147722    0.205735    0.182847    11.00000    0.10536    0.04299 =
         0.08910    0.00072    0.06202    0.00734
AFIX 147
H5    2    0.166834    0.177328    0.260256    11.00000   -1.50000
AFIX   0
O6    4    0.457784   -0.140417    0.301203    11.00000    0.07884    0.03365 =
         0.07151    0.00622    0.01517   -0.00188
C7    1    0.348011   -0.053867    0.132109    11.00000    0.03934    0.03070 =
         0.03763   -0.00486    0.01932   -0.00532
O8    4    0.245191   -0.149879    0.052770    11.00000    0.06613    0.04361 =
         0.09173   -0.01978    0.02170   -0.02181
N9    3    0.567552    0.087528    0.299585    11.00000    0.03219    0.02641 =
         0.03345   -0.00157    0.00749   -0.00094
AFIX  43
H9    2    0.656288    0.083828    0.393125    11.00000   -1.20000
AFIX   0
C10   1    0.337086    0.066250    0.067603    11.00000    0.03252    0.03290 =
         0.02988    0.00033    0.01193    0.00128
C11   1    0.505049    0.139410    0.213053    11.00000    0.03803    0.02830 =
         0.03595    0.00108    0.01497    0.00185
N12   3    0.350852   -0.119312    0.164648    11.00000    0.05069    0.03229 =
         0.05401   -0.00851    0.02784   -0.00906
C13   1    0.465141    0.040766    0.213010    11.00000    0.02762    0.03009 =
         0.02959   -0.00186    0.01029   -0.00135
C14   1    0.114074    0.183739   -0.010060    11.00000    0.05174    0.04903 =
         0.07249    0.01670    0.02687    0.01752
AFIX  23
H14A  2    0.047743    0.212692   -0.101439    11.00000   -1.20000
H14B  2    0.054828    0.146291   -0.022879    11.00000   -1.20000
AFIX   0
C15   1    0.218560   -0.029573   -0.014224    11.00000    0.03519    0.04627 =
         0.03795   -0.00943    0.01286   -0.00971
AFIX  43
H15   2    0.137209   -0.054614   -0.088083    11.00000   -1.20000
AFIX   0
C16   1    0.475339   -0.020742    0.249957    11.00000    0.03295    0.02967 =
         0.03224   -0.00029    0.01283   -0.00020
AFIX  43
H16   2    0.560556   -0.038339    0.345878    11.00000   -1.20000
AFIX   0
C17   1    0.263214    0.172697   -0.063115    11.00000    0.04509    0.04367 =
         0.04470    0.01510    0.01513    0.01222
AFIX  23
H17A  2    0.234670    0.158293   -0.197692    11.00000   -1.20000
H17B  2    0.320743    0.210390   -0.054998    11.00000   -1.20000
AFIX   0
C18   1    0.211611    0.031793   -0.049053    11.00000    0.03173    0.04911 =
         0.03349   -0.00111    0.00656    0.00039
AFIX  43
H18   2    0.126894    0.049250   -0.146072    11.00000   -1.20000
AFIX   0
C19   1    0.776138    0.196821    0.427828    11.00000    0.05312    0.03942 =
         0.07226   -0.00566    0.01535   -0.01494
AFIX 137
H19A  2    0.770265    0.175557    0.542073    11.00000   -1.50000
H19B  2    0.831096    0.234387    0.467303    11.00000   -1.50000
H19C  2    0.832686    0.172702    0.360572    11.00000   -1.50000
AFIX   0
H3B   2   -0.075791    0.064729    0.524354    11.00000    0.05986
H3A   2   -0.152100    0.021162    0.573472    11.00000    0.06978
HKLF 4
REM  8092 in P 21/c
REM R1 =  0.0374 for    3030 Fo > 4sig(Fo)  and  0.0545 for all    3856 data
REM    183 parameters refined using      2 restraints
END
WGHT      0.0512      0.4108
REM Instructions for potential hydrogen bonds
HTAB O5 Cl1
HTAB N9 O3_$3
HTAB C14 O8_$2
HTAB C15 Cl1_$2
EQIV $4 -x+1, -y, -z+1
HTAB C16 Cl1_$4
HTAB C17 S2
EQIV $5 -x+1, y+1/2, -z+1/2
HTAB C19 O8_$5
HTAB O3 Cl1
HTAB O3 Cl1_$1
REM Highest difference peak  0.285,  deepest hole -0.237,  1-sigma level  0.046
Q1    1   0.2129  0.0018 -0.0194  11.00000  0.05    0.29
Q2    1   0.4659  0.0104  0.2374  11.00000  0.05    0.27
Q3    1   0.3509  0.0979  0.0676  11.00000  0.05    0.26
Q4    1   0.3447 -0.0798  0.1462  11.00000  0.05    0.25
Q5    1   0.3011 -0.0404  0.0462  11.00000  0.05    0.23
Q6    1   0.5293  0.0603  0.2567  11.00000  0.05    0.23
Q7    1   0.3948  0.0486  0.1346  11.00000  0.05    0.23
Q8    1   0.5356  0.1690  0.2193  11.00000  0.05    0.22
Q9    1   0.5395  0.1123  0.2570  11.00000  0.05    0.22
Q10   1   0.4126 -0.0410  0.1752  11.00000  0.05    0.21
Q11   1   0.2669  0.0510  0.0314  11.00000  0.05    0.21
Q12   1   0.2194  0.1977  0.2908  11.00000  0.05    0.19
Q13   1   0.3032  0.0459 -0.0121  11.00000  0.05    0.18
Q14   1   0.4350  0.1328  0.1333  11.00000  0.05    0.17
Q15   1   0.7822  0.2438  0.4753  11.00000  0.05    0.17
Q16   1   0.1629  0.1672 -0.0566  11.00000  0.05    0.16
Q17   1   0.3158  0.1576  0.0089  11.00000  0.05    0.15
Q18   1   0.1562  0.0784  0.2377  11.00000  0.05    0.15
Q19   1   0.6450  0.1996  0.4368  11.00000  0.05    0.15
Q20   1   0.1130  0.1722  0.1973  11.00000  0.05    0.14
Q21   1   0.1113  0.2300 -0.0039  11.00000  0.05    0.14
Q22   1   0.3032 -0.0471  0.1392  11.00000  0.05    0.14
Q23   1   0.6973  0.1976  0.3521  11.00000  0.05    0.14
Q24   1   0.7846  0.2387  0.3883  11.00000  0.05    0.14
Q25   1   0.5629  0.0690  0.1066  11.00000  0.05    0.14
;
_shelx_res_checksum     19781
data_New_Global_Publ_Block
_journal_data_validation_number     ?
_journal_date_recd_electronic     2016-08-18
_journal_date_accepted     2016-08-25
_journal_name_full     'Acta Crystallographica, Section E'
_journal_year     2016
_journal_volume     72
_journal_issue      9
_journal_page_first     1356
_journal_page_last     1359
_journal_paper_category     GO
_journal_paper_doi     10.1107/S2056989016013657
_journal_coeditor_code     SJ5502
_publ_contact_author_name     'Abou Akoun'
_publ_contact_author_address
;\
Unit\'e Mixte de Recherche et d'Innovation en Electronique et \
d'Electricit\'e Appliqu\'ees (UMRI EEA)
Equipe de Recherche: Instrumentation Image et Spectroscopie (L2IS), DFR--GEE,
Institut National Polytechnique F\'elix Houphou\"et-Boigny (INP-HB), BP 1093
Yamoussoukro, C\^ote d'Ivoire
Laboratoire de Cristallographie et Physique Mol\'eculaire,
UFR SSMT, Universit\'e de Cocody 22 BP 582 Abidjan 22, C\^ote d'Ivoire
;
_publ_contact_author_email     'abouakoun@gmail.com'
_publ_contact_author_fax     ?
_publ_contact_author_phone     '+22505915874'
_publ_section_title
;
Crystal structure of
3-(2-hydroxyethyl)-2-methylsulfanyl-6-nitro-3<i>H</i>-benzimidazol-1-ium
chloride monohydrate
;
loop_
    _publ_author_name
    _publ_author_footnote
    _publ_author_address
    'Abou, Akoun' .
;\
Unit\'e Mixte de Recherche et d'Innovation en Electronique et \
d'Electricit\'e Appliqu\'ees (UMRI EEA)
Equipe de Recherche: Instrumentation Image et Spectroscopie (L2IS), DFR--GEE,
Institut National Polytechnique F\'elix Houphou\"et-Boigny (INP-HB), BP 1093
Yamoussoukro, C\^ote d'Ivoire
Laboratoire de Cristallographie et Physique Mol\'eculaire,
UFR SSMT, Universit\'e de Cocody 22 BP 582 Abidjan 22,
C\^ote d'Ivoire
;
    'Coulibali, Siomenan' .
;
Laboratoire de Chimie Organique, UFR SSMT,
Universit\'e de Cocody 22 BP 582 Abidjan 22,
C\^ote d'Ivoire
;
    'Kakou-Yao, Rita' .
;
Laboratoire de Cristallographie et Physique Mol\'eculaire,
UFR SSMT, Universit\'e de Cocody 22 BP 582 Abidjan 22,
C\^ote d'Ivoire
;
    'Zoueu, T. J\'er\'emie' .
;\
Unit\'e Mixte de Recherche et d'Innovation en Electronique et \
d'Electricit\'e Appliqu\'ees (UMRI EEA).
Equipe de Recherche: Instrumentation Image et Spectroscopie (L2IS), DFR--GEE,
Institut National Polytechnique F\'elix Houphou\"et-Boigny (INP-HB), BP 1093
Yamoussoukro, C\^ote d'Ivoire
;
    'Tenon, A. Jules' .
;
Laboratoire de Cristallographie et Physique Mol\'eculaire,
UFR SSMT, Universit\'e de Cocody 22 BP 582 Abidjan 22,
C\^ote d'Ivoire
;
_publ_section_synopsis
;
The title hydrated salt, C~10~H~12~N~3~O~3~S^+^\\cdotCl^-^\\cdotH~2~O, forms
centrosymmetric <i>R</i>~2~^2^(20) dimers through intermolecular C---H...O
hydrogen bonds. These dimers are stacked <i>via</i> N---H...O and O---H...Cl
hydrogen bonds involving the water molecules and chloride anions. Offset
\p--\p interactions are also present.
;
