# Supplementary material for: Crystal structure of 3-(2-hy­droxy­eth­yl)-2-methyl­sulfanyl-6-nitro-3H-benzimidazol-1-ium chloride monohydrate
Source: Acta Crystallogr E Crystallogr Commun. 2016 Aug 31;72(Pt 9):1356–9. doi: 10.1107/S2056989016013657 (PMC5120724; doi:10.1107/S2056989016013657)
Supplement: Supplementary file 2 [file e-72-01356-Isup2.hkl]

data_I                                                                          
_shelx_title ' 8092 in P 21/c'                                                  
_shelx_refln_list_code          4                                               
_shelx_F_calc_maximum      104.55                                               
_exptl_crystal_F_000       640.00                                               
_reflns_d_resolution_high  0.7091                                               
                                                                                
loop_                                                                           
 _space_group_symop_operation_xyz                                               
 'x, y, z'                                                                      
 '-x, y+1/2, -z+1/2'                                                            
 '-x, -y, -z'                                                                   
 'x, -y-1/2, z-1/2'                                                             
                                                                                
_cell_length_a     8.8587                                                       
_cell_length_b    22.1427                                                       
_cell_length_c     7.1657                                                       
_cell_angle_alpha  90.000                                                       
_cell_angle_beta  108.497                                                       
_cell_angle_gamma  90.000                                                       
                                                                                
_shelx_F_squared_multiplier     1.000                                           
                                                                                
loop_                                                                           
 _refln_index_h                                                                 
 _refln_index_k                                                                 
 _refln_index_l                                                                 
 _refln_F_squared_calc                                                          
 _refln_F_squared_meas                                                          
 _refln_F_squared_sigma                                                         
 _refln_observed_status                                                         
   2   0   0        786.01        787.51        16.01 o                         
   4   0   0       2054.27       1869.09        35.20 o                         
   5   0   0         57.77         54.42         1.82 o                         
   6   0   0         46.84         53.45         1.75 o                         
   7   0   0        137.70        125.82         3.41 o                         
   8   0   0        204.59        202.69         5.18 o                         
   9   0   0        240.34        295.56        10.18 o                         
  10   0   0        191.34        189.07         7.89 o                         
  11   0   0         49.99         50.78         6.31 o                         
   2   1   0      10931.07      11304.02       552.88 o                         
   3   1   0        136.48        116.90         1.87 o                         
   4   1   0       2503.50       2665.69        37.01 o                         
   5   1   0       2542.51       2623.59        37.61 o                         
   6   1   0        102.42        104.64         2.09 o                         
   7   1   0         12.87         18.85         1.11 o                         
   8   1   0          1.18          2.29         1.17 o                         
   9   1   0        140.92        147.67         4.32 o                         
  10   1   0         28.49         28.40         2.90 o                         
  11   1   0         24.48         21.69         4.27 o                         
   2   2   0         22.27         24.40         0.59 o                         
   3   2   0        621.47        573.54         8.17 o                         
   4   2   0         56.16         52.69         1.03 o                         
   5   2   0        223.70        221.39         3.29 o                         
   6   2   0       1437.62       1428.23        19.17 o                         
   7   2   0        187.55        185.17         3.37 o                         
   8   2   0         12.91         16.05         1.32 o                         
   9   2   0         41.07         34.59         2.29 o                         
  10   2   0         49.15         49.32         3.23 o                         
  11   2   0          0.58         -2.07         2.73 o                         
   2   3   0         23.83         16.32         0.56 o                         
   3   3   0        389.85        361.98         4.84 o                         
   4   3   0        152.62        141.35         2.17 o                         
   5   3   0         44.52         43.09         1.04 o                         
   6   3   0         43.45         32.47         1.12 o                         
   7   3   0         84.88         83.86         1.90 o                         
   8   3   0         38.23         37.07         1.50 o                         
   9   3   0          2.53          1.22         1.82 o                         
  10   3   0         38.27         41.48         2.84 o                         
  11   3   0          5.75         -2.85         2.85 o                         
   1   4   0        541.70        453.52         7.72 o                         
   2   4   0          5.99          4.00         0.53 o                         
   3   4   0        466.89        491.06         7.31 o                         
   4   4   0        289.85        303.12         4.71 o                         
   5   4   0        395.84        389.02         6.02 o                         
   6   4   0        115.79        130.68         2.49 o                         
   7   4   0          3.05          3.77         0.89 o                         
   8   4   0        283.69        279.59         5.61 o                         
   9   4   0         15.80         12.92         2.77 o                         
  10   4   0         48.29         48.41         2.76 o                         
  11   4   0          1.60         -2.90         2.90 o                         
   1   5   0          2.58          2.45         0.30 o                         
   2   5   0         26.29         35.14         0.87 o                         
   3   5   0        344.27        322.66         4.96 o                         
   4   5   0         15.86         24.20         0.97 o                         
   5   5   0        122.11        127.63         2.42 o                         
   6   5   0         99.43         98.83         2.15 o                         
   7   5   0         80.68         72.40         1.81 o                         
   8   5   0        101.52        100.60         2.68 o                         
   9   5   0         17.56         23.12         2.07 o                         
  10   5   0          1.94          2.62         2.27 o                         
  11   5   0         11.42          9.58         3.41 o                         
   0   6   0          9.00         17.28         1.18 o                         
   1   6   0        449.57        458.60         6.94 o                         
   2   6   0        255.56        249.82         3.92 o                         
   3   6   0         29.74         38.18         0.92 o                         
   4   6   0       6145.31       6309.52        87.74 o                         
   5   6   0          0.17          2.65         0.83 o                         
   6   6   0        392.23        403.42         6.61 o                         
   7   6   0        653.23        637.93        11.07 o                         
   8   6   0         11.24         10.45         1.15 o                         
   9   6   0         18.68         23.62         2.77 o                         
  10   6   0        105.04        113.31         5.28 o                         
  11   6   0         20.63         25.29         4.72 o                         
   1   7   0        196.08        209.07         3.35 o                         
   2   7   0        764.89        694.86        12.81 o                         
   3   7   0         34.37         27.00         0.75 o                         
   4   7   0         63.96         56.68         1.40 o                         
   5   7   0        447.61        473.08         7.26 o                         
   6   7   0         19.48         20.78         0.98 o                         
   7   7   0         11.33         13.62         1.11 o                         
   8   7   0         37.09         36.83         1.65 o                         
   9   7   0         48.79         49.28         3.71 o                         
  10   7   0          2.37          4.07         2.63 o                         
  11   7   0          0.38          1.74         2.77 o                         
   0   8   0       5813.79       5947.84       152.50 o                         
   1   8   0       3137.05       2953.33        54.79 o                         
   2   8   0       1304.62       1331.54        20.46 o                         
   3   8   0        788.05        663.54         9.14 o                         
   4   8   0       1146.90       1184.35        18.20 o                         
   5   8   0          4.64          8.23         0.78 o                         
   6   8   0         11.45         11.30         1.01 o                         
   7   8   0        586.37        624.00        10.43 o                         
   8   8   0          4.81          2.18         1.17 o                         
   9   8   0         46.05         47.26         3.41 o                         
  10   8   0         35.77         35.23         3.02 o                         
  11   8   0         15.88         16.03         4.10 o                         
   1   9   0       1935.41       1830.57        29.28 o                         
   2   9   0       4981.55       4746.96        73.95 o                         
   3   9   0         32.24         52.36         1.08 o                         
   4   9   0        134.82        147.31         2.21 o                         
   5   9   0        860.24        872.06        11.38 o                         
   6   9   0        705.93        718.20        11.74 o                         
   7   9   0          1.20         -0.14         1.08 o                         
   8   9   0          2.49          0.50         1.14 o                         
   9   9   0        296.71        334.56         9.04 o                         
  10   9   0          0.14         -1.34         2.09 o                         
  11   9   0          2.49          4.39         3.74 o                         
   0  10   0          6.17          0.30         0.61 o                         
   1  10   0        331.56        338.42         6.52 o                         
   2  10   0        112.53        103.07         2.07 o                         
   3  10   0         66.71         75.90         1.37 o                         
   4  10   0       1416.88       1387.86        17.82 o                         
   5  10   0        169.18        172.70         2.73 o                         
   6  10   0        259.56        249.22         3.90 o                         
   7  10   0        594.27        579.27         9.35 o                         
   8  10   0         22.51         18.65         1.54 o                         
   9  10   0          8.52         12.62         1.82 o                         
  10  10   0          8.03          6.31         2.26 o                         
  11  10   0         17.35          8.10         2.96 o                         
   1  11   0         82.81         76.30         1.87 o                         
   2  11   0       1367.31       1361.96        22.75 o                         
   3  11   0        259.64        258.73         4.20 o                         
   4  11   0         63.59         51.32         1.09 o                         
   5  11   0        132.25        124.74         2.15 o                         
   6  11   0          0.60          0.33         0.73 o                         
   7  11   0          4.57          6.50         0.98 o                         
   8  11   0          3.28         -0.81         1.26 o                         
   9  11   0         13.18         10.81         1.73 o                         
  10  11   0         41.10         47.15         3.94 o                         
  11  11   0          2.65          1.14         1.62 o                         
   0  12   0       3310.05       3538.88        74.29 o                         
   1  12   0       3276.26       3417.50        70.77 o                         
   2  12   0        317.46        292.37         4.88 o                         
   3  12   0         25.28         29.21         1.00 o                         
   4  12   0          0.79          2.73         0.53 o                         
   5  12   0        673.96        682.87        10.49 o                         
   6  12   0          1.82          4.99         0.83 o                         
   7  12   0        285.58        275.15         4.90 o                         
   8  12   0         45.39         53.77         2.23 o                         
   9  12   0         10.69          6.78         1.76 o                         
  10  12   0          5.48          4.92         2.12 o                         
   1  13   0       1362.64       1320.42        24.91 o                         
   2  13   0         21.52         32.58         1.14 o                         
   3  13   0        443.15        411.99         7.05 o                         
   4  13   0        456.68        426.21         6.91 o                         
   5  13   0         10.46          8.63         0.81 o                         
   6  13   0        137.56        140.17         2.77 o                         
   7  13   0        124.19        116.25         2.62 o                         
   8  13   0        119.31        121.42         3.77 o                         
   9  13   0          1.34         -0.50         2.06 o                         
  10  13   0         35.07         29.29         3.13 o                         
   0  14   0       2477.93       2287.58        58.47 o                         
   1  14   0        982.92        994.37        17.15 o                         
   2  14   0        604.93        588.87        10.17 o                         
   3  14   0         94.54         80.09         1.78 o                         
   4  14   0        269.00        254.79         4.40 o                         
   5  14   0         64.04         62.89         1.61 o                         
   6  14   0         14.74         11.44         0.98 o                         
   7  14   0        192.32        186.69         3.60 o                         
   8  14   0          0.87          1.20         1.53 o                         
   9  14   0          7.90          5.86         1.87 o                         
  10  14   0          5.27         10.78         2.52 o                         
   1  15   0          1.67          0.97         0.48 o                         
   2  15   0       2372.14       2391.61        36.53 o                         
   3  15   0        246.42        245.48         4.35 o                         
   4  15   0        576.71        547.28         8.98 o                         
   5  15   0       2498.76       2559.15        37.05 o                         
   6  15   0         32.52         29.65         1.18 o                         
   7  15   0          6.90          9.94         1.28 o                         
   8  15   0         12.53         13.21         1.68 o                         
   9  15   0         59.18         64.80         2.99 o                         
  10  15   0          2.09          7.29         3.29 o                         
   0  16   0        742.87        675.78        19.78 o                         
   1  16   0        113.46        105.44         1.96 o                         
   2  16   0        129.45        127.25         2.82 o                         
   3  16   0       1011.94        987.45        15.46 o                         
   4  16   0        262.24        242.42         4.57 o                         
   5  16   0        121.30        126.99         2.90 o                         
   6  16   0        423.63        435.90         7.95 o                         
   7  16   0        259.36        269.63         5.86 o                         
   8  16   0         36.31         38.27         2.45 o                         
   9  16   0         12.19          8.49         1.92 o                         
  10  16   0          2.93         10.75         5.27 o                         
   1  17   0        169.51        156.47         2.74 o                         
   2  17   0         61.34         66.18         1.71 o                         
   3  17   0        174.53        185.83         3.62 o                         
   4  17   0         54.92         49.50         1.48 o                         
   5  17   0        278.51        281.47         5.19 o                         
   6  17   0          0.45          0.28         0.87 o                         
   7  17   0         60.19         57.84         2.32 o                         
   8  17   0         68.71         71.30         2.85 o                         
   9  17   0          2.68          0.36         2.87 o                         
   0  18   0        925.96        962.32        33.30 o                         
   1  18   0          0.78          1.46         0.44 o                         
   2  18   0         59.40         50.77         1.61 o                         
   3  18   0       1289.30       1299.47        20.44 o                         
   4  18   0         77.57         75.67         2.09 o                         
   5  18   0          2.28          0.79         1.29 o                         
   6  18   0          0.95          1.95         1.53 o                         
   7  18   0          3.20          4.75         1.20 o                         
   8  18   0         30.81         27.00         2.90 o                         
   9  18   0         10.09         10.84         4.00 o                         
   1  19   0          0.65          0.41         0.86 o                         
   2  19   0        297.82        300.84         5.49 o                         
   3  19   0        223.10        230.19         5.02 o                         
   4  19   0         13.93         12.76         1.23 o                         
   5  19   0        270.22        261.71         5.53 o                         
   6  19   0         75.52         73.46         2.93 o                         
   7  19   0         22.67         23.82         2.32 o                         
   8  19   0          9.50          9.68         2.93 o                         
   9  19   0         19.81         22.06         5.61 o                         
   0  20   0          0.00         -0.69         1.62 o                         
   1  20   0          3.11          0.76         0.92 o                         
   2  20   0          0.33          0.73         0.89 o                         
   3  20   0         46.87         33.53         1.65 o                         
   4  20   0         15.37         15.21         1.32 o                         
   5  20   0          2.24          1.79         1.23 o                         
   6  20   0          6.25          8.52         1.74 o                         
   7  20   0         26.67         19.12         2.77 o                         
   8  20   0          3.12          1.78         2.60 o                         
   9  20   0          0.03         -1.79         3.21 o                         
   1  21   0        557.09        554.64         9.24 o                         
   2  21   0         29.54         30.96         1.45 o                         
   3  21   0         37.59         42.04         1.84 o                         
   4  21   0         24.68         25.29         1.56 o                         
   5  21   0         20.12         17.33         1.57 o                         
   6  21   0         24.74         25.69         2.40 o                         
   7  21   0         24.18         21.73         2.85 o                         
   8  21   0          1.09         -2.52         3.49 o                         
   0  22   0          0.06          1.32         1.03 o                         
   1  22   0         13.30         13.15         1.31 o                         
   2  22   0         90.82         85.18         2.23 o                         
   3  22   0        131.38        131.85         4.01 o                         
   4  22   0          1.96          3.07         1.67 o                         
   5  22   0         81.97         69.75         3.12 o                         
   6  22   0         10.59          7.85         2.13 o                         
   7  22   0         15.47         18.26         2.99 o                         
   8  22   0         10.20          5.90         3.75 o                         
   1  23   0         12.16          8.87         1.28 o                         
   2  23   0        136.25        150.57         3.44 o                         
   3  23   0         34.15         31.15         1.81 o                         
   4  23   0          0.72         -0.26         1.22 o                         
   5  23   0         31.67         33.36         2.46 o                         
   6  23   0          1.91          2.74         2.06 o                         
   7  23   0         50.37         55.05         5.52 o                         
   8  23   0         19.46          9.61         4.18 o                         
   0  24   0        388.49        429.16        10.46 o                         
   1  24   0         64.15         67.36         2.28 o                         
   2  24   0         24.84         19.63         1.46 o                         
   3  24   0          0.27          3.02         1.42 o                         
   4  24   0        216.18        217.73         6.27 o                         
   5  24   0         84.32         96.04         4.52 o                         
   6  24   0         81.94         78.24         4.74 o                         
   7  24   0        122.21        148.22         6.81 o                         
   1  25   0          1.92          1.79         1.32 o                         
   2  25   0        374.98        396.53         8.03 o                         
   3  25   0        246.02        274.69         7.00 o                         
   4  25   0         51.55         42.12         2.77 o                         
   5  25   0         20.82         19.79         2.43 o                         
   6  25   0          0.99         -0.14         3.32 o                         
   7  25   0          7.26          9.69         3.89 o                         
   0  26   0        353.58        367.89        11.02 o                         
   1  26   0        250.31        267.07         6.10 o                         
   2  26   0        144.25        161.31         4.13 o                         
   3  26   0         10.76         12.98         1.95 o                         
   4  26   0         25.24         20.50         2.24 o                         
   5  26   0         12.49          9.71         2.48 o                         
   6  26   0          8.63          7.24         3.08 o                         
   1  27   0          3.53          3.94         2.06 o                         
   2  27   0          0.31         -1.74         2.06 o                         
   3  27   0        218.85        240.81         6.78 o                         
   4  27   0        195.21        207.83         8.32 o                         
   5  27   0         16.87         17.36         3.41 o                         
   0  28   0          9.84          9.39         2.82 o                         
   1  28   0         85.67         83.07         3.65 o                         
   2  28   0         49.97         52.87         3.02 o                         
   3  28   0          5.88         15.17         2.41 o                         
   4  28   0         51.73         49.05         3.79 o                         
   5  28   0          2.51         -1.68         3.72 o                         
   1  29   0          7.34          7.59         2.35 o                         
   2  29   0         82.25         79.83         4.58 o                         
   3  29   0         20.25         15.55         2.62 o                         
   4  29   0          2.73          1.48         1.92 o                         
   0  30   0         81.27         62.05         4.50 o                         
   1  30   0         12.91         13.69         2.04 o                         
   2  30   0         20.90         24.91         2.96 o                         
   3  30   0          4.31          4.08         2.73 o                         
   1  31   0         28.62         28.28         2.91 o                         
 -12   1   1         16.07         24.74         6.40 o                         
 -11   1   1         43.69         37.05         4.11 o                         
 -10   1   1          6.24          7.63         2.34 o                         
  -9   1   1        935.42       1011.02        26.19 o                         
  -8   1   1        181.69        197.35         3.87 o                         
  -7   1   1        660.28        698.10        12.41 o                         
  -6   1   1        549.72        524.55         8.35 o                         
  -5   1   1        291.85        299.04         5.23 o                         
  -4   1   1       1690.47       1628.69        30.06 o                         
  -3   1   1       8103.92       8458.21       185.70 o                         
  -2   1   1       2546.03       2444.34        46.41 o                         
   2   1   1       1950.57       1861.40        22.20 o                         
   3   1   1       1243.24       1233.17        15.27 o                         
   4   1   1        721.45        664.14         8.46 o                         
   5   1   1       1216.55       1225.92        14.87 o                         
   6   1   1         36.04         31.18         1.09 o                         
   7   1   1       1948.86       1961.81        28.95 o                         
   8   1   1         51.77         45.25         1.60 o                         
   9   1   1         70.19         68.80         3.12 o                         
  10   1   1         87.13         89.91         3.74 o                         
  11   1   1          2.65          4.19         5.81 o                         
 -12   2   1          7.25          1.34         6.09 o                         
 -11   2   1         30.79         33.09         4.21 o                         
 -10   2   1         43.71         44.41         3.13 o                         
  -9   2   1         34.09         41.51         2.45 o                         
  -8   2   1         15.62         17.34         1.34 o                         
  -7   2   1        130.33        133.87         2.87 o                         
  -6   2   1        168.93        162.26         3.29 o                         
  -5   2   1          7.57          9.33         0.78 o                         
  -4   2   1        425.67        395.10         8.37 o                         
  -3   2   1       3267.58       3179.21        59.99 o                         
  -2   2   1       4060.34       4163.44        74.51 o                         
   1   2   1         67.70         54.21         0.83 o                         
   2   2   1          9.72          9.27         0.39 o                         
   3   2   1        353.09        357.30         4.75 o                         
   4   2   1        357.39        344.13         4.84 o                         
   5   2   1        171.73        154.47         2.32 o                         
   6   2   1         16.67         14.99         0.84 o                         
   7   2   1        247.31        259.05         4.07 o                         
   8   2   1         23.13         21.53         1.29 o                         
   9   2   1         14.69         14.22         1.82 o                         
  10   2   1          4.13          4.30         2.35 o                         
  11   2   1         15.58         14.72         4.49 o                         
 -12   3   1         18.47         20.61         6.22 o                         
 -11   3   1         15.45         14.65         2.71 o                         
 -10   3   1         17.82         21.24         2.73 o                         
  -9   3   1         77.57         76.57         3.13 o                         
  -8   3   1        158.94        159.60         3.66 o                         
  -7   3   1         58.62         56.69         1.71 o                         
  -6   3   1         51.11         67.64         1.61 o                         
  -5   3   1       1989.70       2082.51        34.55 o                         
  -4   3   1          4.77          5.06         0.61 o                         
  -3   3   1         21.44         28.28         0.78 o                         
  -2   3   1        840.87        850.42        13.35 o                         
  -1   3   1        242.92        234.69         3.75 o                         
   0   3   1       1299.68       1197.00        16.48 o                         
   1   3   1        297.13        267.64         3.64 o                         
   2   3   1        871.48        899.44        11.92 o                         
   3   3   1        850.54        920.07        11.96 o                         
   4   3   1        884.58        983.63        13.42 o                         
   5   3   1          1.82          0.87         0.69 o                         
   6   3   1        125.61        131.94         2.28 o                         
   7   3   1        150.57        184.81         3.01 o                         
   8   3   1        127.42        132.05         2.91 o                         
   9   3   1         74.31         69.93         3.02 o                         
  10   3   1         16.60         16.03         3.04 o                         
  11   3   1         13.83          9.43         5.66 o                         
 -12   4   1         13.70         29.74        12.59 o                         
 -11   4   1         30.34         33.20         3.32 o                         
 -10   4   1          0.19          1.40         2.37 o                         
  -9   4   1        111.40        106.00         4.33 o                         
  -8   4   1         27.90         30.37         1.51 o                         
  -7   4   1        167.46        156.52         3.04 o                         
  -6   4   1        115.82        115.54         2.31 o                         
  -5   4   1        857.47        859.25        13.64 o                         
  -4   4   1        279.15        313.24         4.74 o                         
  -3   4   1        461.51        475.08         7.72 o                         
  -2   4   1       1807.00       1754.34        24.91 o                         
  -1   4   1       4006.25       3898.32        93.08 o                         
   0   4   1       1234.01       1226.91        21.59 o                         
   1   4   1       1289.45       1276.80        17.44 o                         
   2   4   1       1366.45       1298.26        17.10 o                         
   3   4   1         44.68         43.09         0.89 o                         
   4   4   1        250.36        265.52         3.74 o                         
   5   4   1        119.53         99.46         1.78 o                         
   6   4   1        133.53        135.96         2.46 o                         
   7   4   1        230.94        220.86         3.46 o                         
   8   4   1          0.70          1.53         1.09 o                         
   9   4   1          9.12         11.75         2.10 o                         
  10   4   1         56.01         62.90         3.71 o                         
  11   4   1          0.01          3.04         6.00 o                         
 -12   5   1         17.94         15.28         4.83 o                         
 -11   5   1          1.28          1.70         2.07 o                         
 -10   5   1         90.98         82.75         3.77 o                         
  -9   5   1         12.06         15.38         2.01 o                         
  -8   5   1          0.86          2.10         1.06 o                         
  -7   5   1       1252.55       1249.27        22.62 o                         
  -6   5   1         54.18         81.16         1.84 o                         
  -5   5   1        109.06         89.36         1.78 o                         
  -4   5   1        189.10        179.38         2.92 o                         
  -3   5   1       6429.05       6434.19        97.36 o                         
  -2   5   1        817.80        760.40        10.79 o                         
  -1   5   1        152.55        107.58         1.86 o                         
   0   5   1       3490.16       3335.83       122.05 o                         
   1   5   1      10157.40      10178.94       416.67 o                         
   2   5   1       1215.10       1245.59        17.06 o                         
   3   5   1        942.32       1032.06        13.01 o                         
   4   5   1        448.37        339.33         4.37 o                         
   5   5   1        414.13        456.97         6.46 o                         
   6   5   1         28.64         26.91         1.15 o                         
   7   5   1         83.40         93.83         2.13 o                         
   8   5   1        137.02        138.32         3.54 o                         
   9   5   1          0.20          1.60         1.81 o                         
  10   5   1         27.29         31.08         3.47 o                         
  11   5   1         38.73         39.72         6.92 o                         
 -11   6   1          1.16          3.27         2.54 o                         
 -10   6   1         51.94         45.53         2.93 o                         
  -9   6   1         47.76         53.69         2.42 o                         
  -8   6   1        210.74        202.82         3.94 o                         
  -7   6   1        296.77        304.42         4.63 o                         
  -6   6   1        130.93        118.53         2.07 o                         
  -5   6   1        702.47        690.32        10.41 o                         
  -4   6   1          0.92          0.75         0.41 o                         
  -3   6   1          0.06          1.89         0.39 o                         
  -2   6   1       1362.39       1408.81        20.42 o                         
   0   6   1       4726.82       4694.69       171.25 o                         
   1   6   1        344.06        376.12         5.73 o                         
   2   6   1       3177.77       3224.59        45.75 o                         
   3   6   1        304.24        375.44         5.17 o                         
   4   6   1        437.80        425.16         5.60 o                         
   5   6   1        238.94        239.55         3.66 o                         
   6   6   1        759.80        761.74        12.21 o                         
   7   6   1        220.91        215.84         4.49 o                         
   8   6   1         70.01         68.05         2.32 o                         
   9   6   1         53.22         54.32         2.79 o                         
  10   6   1          2.04          0.16         2.80 o                         
  11   6   1          0.37         -1.09         5.98 o                         
 -11   7   1         35.68         36.62         3.24 o                         
 -10   7   1          0.66          4.97         2.07 o                         
  -9   7   1        200.74        211.85         6.22 o                         
  -8   7   1        207.85        206.79         3.77 o                         
  -7   7   1         26.32         32.19         1.17 o                         
  -6   7   1         23.57         33.06         1.09 o                         
  -5   7   1       3528.31       3656.54        50.36 o                         
  -4   7   1       1837.87       1677.87        21.58 o                         
  -3   7   1         29.16         31.97         0.76 o                         
  -1   7   1        890.38        832.07        13.20 o                         
   1   7   1        179.46        178.05         2.59 o                         
   2   7   1       2624.02       2500.14        36.00 o                         
   3   7   1       4661.87       4916.93        68.92 o                         
   4   7   1        589.64        708.25        10.26 o                         
   5   7   1        934.22        946.29        12.91 o                         
   6   7   1         36.98         33.91         1.23 o                         
   7   7   1        110.31        103.53         2.51 o                         
   8   7   1         86.30         80.33         2.96 o                         
   9   7   1         38.69         45.06         2.48 o                         
  10   7   1         28.00         23.54         2.98 o                         
  11   7   1          3.32          0.50         6.09 o                         
 -11   8   1          3.94          8.79         3.24 o                         
 -10   8   1         21.55         27.30         2.70 o                         
  -9   8   1        176.48        175.79         5.25 o                         
  -8   8   1          1.97          2.60         0.92 o                         
  -7   8   1        701.19        734.02        11.18 o                         
  -6   8   1       1394.63       1399.33        22.48 o                         
  -5   8   1         24.89         19.18         0.87 o                         
  -4   8   1        693.76        666.55         9.94 o                         
  -3   8   1         94.29         86.07         1.40 o                         
  -2   8   1       2416.30       2290.13        35.79 o                         
  -1   8   1        647.45        645.97        10.28 o                         
   1   8   1       1389.18       1345.24        25.00 o                         
   2   8   1        655.02        729.61        11.51 o                         
   3   8   1       2310.79       2223.11        31.75 o                         
   4   8   1        198.08        180.67         2.70 o                         
   5   8   1       1344.87       1360.30        18.54 o                         
   6   8   1         10.42         10.25         1.01 o                         
   7   8   1        402.08        422.54         7.92 o                         
   8   8   1        107.96        114.95         3.63 o                         
   9   8   1          0.30         -0.28         1.62 o                         
  10   8   1          4.54          4.50         2.56 o                         
  11   8   1         25.48          8.71         7.10 o                         
 -11   9   1         18.14         17.19         5.56 o                         
 -10   9   1         19.84         24.01         2.70 o                         
  -9   9   1          0.74          1.46         1.51 o                         
  -8   9   1         44.07         39.36         1.62 o                         
  -7   9   1          0.00          0.17         0.84 o                         
  -6   9   1        357.08        350.72         5.41 o                         
  -5   9   1         84.01         81.63         1.67 o                         
  -4   9   1         22.72         18.03         0.72 o                         
  -3   9   1       1293.52       1374.94        19.84 o                         
  -2   9   1       2227.65       2231.70        34.18 o                         
  -1   9   1          1.80          1.99         0.41 o                         
   0   9   1        440.45        476.03        11.59 o                         
   1   9   1        315.07        333.99         6.85 o                         
   2   9   1        219.24        228.47         4.06 o                         
   3   9   1        242.73        241.17         3.73 o                         
   4   9   1       1191.02       1197.92        16.91 o                         
   5   9   1        414.41        434.21         6.30 o                         
   6   9   1         29.09         29.68         1.31 o                         
   7   9   1          6.88          3.38         1.11 o                         
   8   9   1          2.32          5.00         1.87 o                         
   9   9   1         85.84         90.02         3.88 o                         
  10   9   1         21.34         20.78         2.90 o                         
 -11  10   1          3.41          0.83         2.45 o                         
 -10  10   1         22.89         20.35         2.56 o                         
  -9  10   1        108.92        125.89         5.13 o                         
  -8  10   1         61.75         63.42         1.82 o                         
  -7  10   1         19.80         20.30         1.12 o                         
  -6  10   1         75.53         72.92         1.59 o                         
  -5  10   1        555.79        571.07         8.01 o                         
  -4  10   1        241.68        249.31         3.77 o                         
  -3  10   1        240.58        255.14         3.77 o                         
  -2  10   1         75.64         69.89         1.26 o                         
  -1  10   1         11.87          4.69         0.50 o                         
   0  10   1         45.83         46.98         1.39 o                         
   1  10   1        103.31        121.28         2.84 o                         
   2  10   1        134.24        114.58         2.17 o                         
   3  10   1        456.24        497.65         6.99 o                         
   4  10   1         31.81         29.51         1.04 o                         
   5  10   1         11.84         16.06         0.92 o                         
   6  10   1        211.59        213.18         3.99 o                         
   7  10   1          3.38          1.78         1.08 o                         
   8  10   1         20.51         20.08         2.01 o                         
   9  10   1          0.03          1.68         2.79 o                         
  10  10   1          1.25         -2.71         2.71 o                         
 -11  11   1         30.66         13.88         2.68 o                         
 -10  11   1         66.69         59.32         3.37 o                         
  -9  11   1        100.71         99.16         3.49 o                         
  -8  11   1          9.44          6.34         1.23 o                         
  -7  11   1          1.06          1.76         0.92 o                         
  -6  11   1         87.10         71.03         1.64 o                         
  -5  11   1        292.22        298.71         4.46 o                         
  -4  11   1        186.82        192.10         2.84 o                         
  -3  11   1         15.28          5.61         0.58 o                         
  -2  11   1       2150.64       2270.15        30.33 o                         
  -1  11   1        108.40         98.86         2.07 o                         
   0  11   1       2331.95       2414.81        41.74 o                         
   1  11   1        149.79        208.27         5.15 o                         
   2  11   1        100.07        139.81         2.42 o                         
   3  11   1         59.89         57.78         1.22 o                         
   4  11   1         71.09         58.19         1.43 o                         
   5  11   1          0.22         -0.39         0.69 o                         
   6  11   1         26.07         26.29         1.23 o                         
   7  11   1        179.41        161.30         3.57 o                         
   8  11   1        187.66        171.07         6.20 o                         
   9  11   1          3.50          3.44         2.91 o                         
  10  11   1          0.21         -1.12         2.49 o                         
 -11  12   1          2.07          6.11         3.74 o                         
 -10  12   1         13.83         15.80         2.37 o                         
  -9  12   1         15.42         17.45         1.93 o                         
  -8  12   1          3.72          3.88         1.12 o                         
  -7  12   1        228.59        225.38         4.26 o                         
  -6  12   1         53.89         49.21         1.34 o                         
  -5  12   1         92.53         83.97         1.59 o                         
  -4  12   1         47.21         45.84         1.12 o                         
  -3  12   1        187.49        178.00         3.29 o                         
  -2  12   1        234.54        250.10         3.63 o                         
  -1  12   1        102.02        123.81         2.70 o                         
   0  12   1          9.18         11.26         0.93 o                         
   1  12   1        400.85        405.78         9.41 o                         
   2  12   1         66.84         74.24         1.53 o                         
   3  12   1        350.93        368.65         5.76 o                         
   4  12   1         22.24         22.23         0.84 o                         
   5  12   1        384.31        378.09         5.68 o                         
   6  12   1          2.50          5.02         0.93 o                         
   7  12   1          9.48         11.83         1.45 o                         
   8  12   1         16.27         15.72         1.87 o                         
   9  12   1          1.43          2.37         2.06 o                         
  10  12   1         11.03          6.81         2.18 o                         
 -11  13   1          4.81          8.10         4.27 o                         
 -10  13   1         22.72         15.92         2.41 o                         
  -9  13   1         26.53         21.03         1.93 o                         
  -8  13   1          0.32          0.26         1.22 o                         
  -7  13   1        144.94        148.94         3.18 o                         
  -6  13   1         59.99         62.60         1.51 o                         
  -5  13   1          2.97          2.93         0.67 o                         
  -4  13   1        722.16        747.71        11.98 o                         
  -3  13   1         16.84         11.44         0.83 o                         
  -2  13   1        253.45        262.71         3.74 o                         
  -1  13   1         66.37         68.41         1.57 o                         
   0  13   1        957.39        932.30        19.35 o                         
   1  13   1         77.54         60.11         1.93 o                         
   2  13   1        575.99        550.39         9.24 o                         
   3  13   1        601.58        604.45         9.99 o                         
   4  13   1        527.67        525.32         7.98 o                         
   5  13   1         23.12         23.01         0.90 o                         
   6  13   1         53.05         47.24         1.39 o                         
   7  13   1          3.45          0.79         1.04 o                         
   8  13   1         61.46         61.25         2.45 o                         
   9  13   1          2.87          3.26         2.06 o                         
  10  13   1          4.72          8.27         4.36 o                         
 -10  14   1          2.57          1.90         2.65 o                         
  -9  14   1        149.39        151.92         5.13 o                         
  -8  14   1         11.40         11.44         1.37 o                         
  -7  14   1          4.74          5.00         1.15 o                         
  -6  14   1         29.94         33.42         1.17 o                         
  -5  14   1        247.07        233.85         3.82 o                         
  -4  14   1       1053.30       1044.32        17.98 o                         
  -3  14   1        228.75        225.62         3.80 o                         
  -2  14   1        787.23        745.52        11.03 o                         
  -1  14   1       1885.17       1901.19        31.29 o                         
   0  14   1          0.03          1.09         0.41 o                         
   1  14   1        691.70        698.53        12.86 o                         
   2  14   1       1081.83        983.82        15.19 o                         
   3  14   1          2.24          1.90         0.83 o                         
   4  14   1         70.26         68.24         1.76 o                         
   5  14   1        236.65        236.42         3.94 o                         
   6  14   1        145.24        155.58         2.82 o                         
   7  14   1         92.55        103.40         2.90 o                         
   8  14   1         30.68         30.09         1.95 o                         
   9  14   1         16.05         16.41         2.17 o                         
  10  14   1         32.39         34.08         4.30 o                         
 -10  15   1          5.32          5.69         2.37 o                         
  -9  15   1          0.18          3.61         1.79 o                         
  -8  15   1          1.30          0.90         1.36 o                         
  -7  15   1          0.85          0.56         1.06 o                         
  -6  15   1        271.10        281.32         4.38 o                         
  -5  15   1        365.32        348.29         5.76 o                         
  -4  15   1        310.80        337.35         5.90 o                         
  -3  15   1        128.43        114.78         2.23 o                         
  -2  15   1        300.88        306.10         4.79 o                         
  -1  15   1         21.59         20.40         1.06 o                         
   0  15   1          9.58          5.92         0.53 o                         
   1  15   1        269.04        276.09         5.63 o                         
   2  15   1         32.61         33.66         1.29 o                         
   3  15   1        270.88        253.29         4.18 o                         
   4  15   1        703.08        691.82        11.90 o                         
   5  15   1         19.82         23.96         1.26 o                         
   6  15   1         45.41         43.08         1.29 o                         
   7  15   1          0.15          1.53         1.04 o                         
   8  15   1          9.82         11.31         1.73 o                         
   9  15   1          6.95         -3.32         3.32 o                         
 -10  16   1          0.54         -1.60         3.61 o                         
  -9  16   1         12.70         11.34         1.73 o                         
  -8  16   1         50.93         56.16         2.21 o                         
  -7  16   1         12.39         14.46         1.26 o                         
  -6  16   1        165.08        173.19         3.27 o                         
  -5  16   1         48.81         50.67         1.68 o                         
  -4  16   1        750.27        767.32        12.77 o                         
  -3  16   1         18.63         17.79         1.00 o                         
  -2  16   1        336.23        336.63         5.51 o                         
  -1  16   1         41.40         40.65         1.06 o                         
   0  16   1       1317.91       1298.96        21.34 o                         
   1  16   1        100.80        108.43         2.29 o                         
   2  16   1       1000.37       1057.32        19.15 o                         
   3  16   1         25.04         28.45         1.18 o                         
   4  16   1        223.57        212.90         4.21 o                         
   5  16   1         81.89         83.62         2.34 o                         
   6  16   1         22.97         24.94         1.14 o                         
   7  16   1         99.85        101.42         3.44 o                         
   8  16   1          9.96         14.75         1.78 o                         
   9  16   1          7.41         15.19         3.77 o                         
 -10  17   1          0.71          3.18         3.74 o                         
  -9  17   1         32.19         34.46         2.52 o                         
  -8  17   1         35.60         36.71         1.95 o                         
  -7  17   1         24.91         19.93         1.59 o                         
  -6  17   1        222.36        231.14         4.30 o                         
  -5  17   1         50.05         52.34         1.85 o                         
  -4  17   1        805.45        784.67        12.96 o                         
  -3  17   1        679.58        685.90        11.26 o                         
  -2  17   1        936.65        912.91        14.49 o                         
  -1  17   1          3.49          2.21         0.65 o                         
   0  17   1        302.97        303.23         5.43 o                         
   1  17   1        282.06        263.36         4.60 o                         
   2  17   1       1717.65       1725.07        28.86 o                         
   3  17   1         30.77         34.95         1.29 o                         
   4  17   1        186.55        200.11         3.54 o                         
   5  17   1        178.96        166.99         3.68 o                         
   6  17   1         34.49         38.20         1.31 o                         
   7  17   1         58.49         64.59         2.66 o                         
   8  17   1          9.32         11.34         2.31 o                         
   9  17   1         61.11         56.59         4.85 o                         
  -9  18   1         33.02         34.08         2.91 o                         
  -8  18   1         26.22         30.71         2.10 o                         
  -7  18   1         40.68         38.61         2.03 o                         
  -6  18   1        104.40        109.88         2.81 o                         
  -5  18   1          1.48          2.10         1.32 o                         
  -4  18   1          2.41          0.98         1.03 o                         
  -3  18   1        252.38        242.24         5.41 o                         
  -2  18   1        387.51        381.17         6.32 o                         
  -1  18   1         69.45         59.76         1.46 o                         
   0  18   1       1263.71       1216.49        20.26 o                         
   1  18   1       1390.80       1420.26        22.41 o                         
   2  18   1        311.48        295.57         5.68 o                         
   3  18   1        102.36         93.97         2.01 o                         
   4  18   1        164.51        171.11         3.59 o                         
   5  18   1        121.62        115.25         3.02 o                         
   6  18   1         30.72         33.34         2.20 o                         
   7  18   1        164.15        165.69         5.84 o                         
   8  18   1          5.35          6.06         2.66 o                         
   9  18   1          7.24          9.33         4.28 o                         
  -9  19   1          1.63          0.09         4.67 o                         
  -8  19   1         16.09         12.57         2.35 o                         
  -7  19   1         97.31        100.54         4.18 o                         
  -6  19   1         53.62         55.95         1.99 o                         
  -5  19   1        243.86        250.28         5.24 o                         
  -4  19   1        159.08        169.41         3.46 o                         
  -3  19   1        509.72        520.03         9.64 o                         
  -2  19   1        300.12        286.64         4.73 o                         
  -1  19   1          7.55          8.96         0.79 o                         
   0  19   1          1.14          1.95         1.29 o                         
   1  19   1         69.54         67.83         2.06 o                         
   2  19   1        191.97        217.71         4.22 o                         
   3  19   1        369.50        388.85         6.75 o                         
   4  19   1        220.52        225.03         4.33 o                         
   5  19   1          1.63          2.37         1.34 o                         
   6  19   1          2.12          1.59         1.73 o                         
   7  19   1          5.27          7.35         2.88 o                         
   8  19   1         10.90         10.44         3.29 o                         
  -9  20   1          6.01          2.74         3.16 o                         
  -8  20   1        149.53        171.76         6.33 o                         
  -7  20   1         61.40         60.33         3.37 o                         
  -6  20   1         60.44         55.24         2.07 o                         
  -5  20   1        522.36        536.59        11.26 o                         
  -4  20   1          7.77          6.06         1.40 o                         
  -3  20   1         12.42         11.34         1.22 o                         
  -2  20   1        110.34        108.53         2.12 o                         
  -1  20   1        262.33        288.79         4.97 o                         
   0  20   1          0.10         -0.76         1.18 o                         
   1  20   1          1.33         -0.55         0.89 o                         
   2  20   1        259.57        269.64         4.86 o                         
   3  20   1         49.66         45.69         1.73 o                         
   4  20   1         37.49         33.75         1.46 o                         
   5  20   1         22.34         19.09         1.59 o                         
   6  20   1        265.95        266.38         8.56 o                         
   7  20   1         22.87         28.06         3.23 o                         
   8  20   1          6.55         13.46         5.19 o                         
  -9  21   1         30.41         29.96         4.89 o                         
  -8  21   1         29.91         26.46         2.84 o                         
  -7  21   1          0.94         -1.89         1.89 o                         
  -6  21   1         45.86         39.72         2.48 o                         
  -5  21   1         60.96         63.00         2.10 o                         
  -4  21   1        116.51        124.21         3.38 o                         
  -3  21   1        175.69        192.72         4.52 o                         
  -2  21   1          6.01          5.87         0.72 o                         
  -1  21   1         28.26         27.24         0.97 o                         
   0  21   1        149.36        134.68         3.32 o                         
   1  21   1         40.80         48.69         1.67 o                         
   2  21   1        264.66        284.71         5.36 o                         
   3  21   1        117.93        118.71         3.09 o                         
   4  21   1        190.67        194.83         4.65 o                         
   5  21   1        128.05        144.98         4.19 o                         
   6  21   1          0.04          1.07         2.09 o                         
   7  21   1         24.36         22.95         3.26 o                         
   8  21   1         12.22         10.33         4.18 o                         
  -8  22   1          0.45          2.20         3.07 o                         
  -7  22   1        128.38        136.28         6.08 o                         
  -6  22   1        117.56        125.30         4.63 o                         
  -5  22   1          3.13          2.37         1.31 o                         
  -4  22   1        138.65        134.89         4.35 o                         
  -3  22   1         12.37         12.23         1.22 o                         
  -2  22   1        689.92        712.42        10.80 o                         
  -1  22   1        227.34        208.37         3.74 o                         
   0  22   1        598.03        598.52        10.72 o                         
   1  22   1        228.01        235.04         4.66 o                         
   2  22   1          7.86          6.56         1.18 o                         
   3  22   1         97.60         93.11         2.51 o                         
   4  22   1         17.78         20.47         1.87 o                         
   5  22   1        144.99        146.36         4.50 o                         
   6  22   1          0.17          2.03         2.41 o                         
   7  22   1         33.85         45.78         4.04 o                         
  -8  23   1          2.93          1.04         4.44 o                         
  -7  23   1         28.21         32.36         3.35 o                         
  -6  23   1          0.01          1.50         2.13 o                         
  -5  23   1         52.49         51.76         2.57 o                         
  -4  23   1        167.59        167.94         4.58 o                         
  -3  23   1         11.66          9.69         1.26 o                         
  -2  23   1        218.03        214.47         4.89 o                         
  -1  23   1         65.26         65.59         1.54 o                         
   0  23   1         63.75         53.51         1.99 o                         
   1  23   1          0.52          0.53         1.32 o                         
   2  23   1        135.39        133.18         3.52 o                         
   3  23   1        172.45        159.50         3.94 o                         
   4  23   1          0.95          1.51         1.57 o                         
   5  23   1         99.60         96.10         3.65 o                         
   6  23   1         25.62         20.50         2.84 o                         
   7  23   1         19.79         22.30         3.66 o                         
  -7  24   1         23.64         24.70         3.57 o                         
  -6  24   1          1.75          0.30         2.21 o                         
  -5  24   1          2.05         -0.37         1.95 o                         
  -4  24   1          0.18         -0.26         1.62 o                         
  -3  24   1          5.14          5.38         1.25 o                         
  -2  24   1         73.99         82.92         2.40 o                         
  -1  24   1         85.90         88.57         1.89 o                         
   0  24   1         47.73         49.33         1.92 o                         
   1  24   1         51.15         53.74         2.12 o                         
   2  24   1          9.50          8.13         1.48 o                         
   3  24   1          0.98          1.64         1.36 o                         
   4  24   1          0.11         -1.51         1.51 o                         
   5  24   1         41.70         35.57         2.90 o                         
   6  24   1         25.64         20.22         3.38 o                         
   7  24   1          0.02          2.91         3.55 o                         
  -7  25   1          0.42         -3.04         3.04 o                         
  -6  25   1          0.68          3.49         2.27 o                         
  -5  25   1          1.85          2.15         2.01 o                         
  -4  25   1          2.62          4.61         1.78 o                         
  -3  25   1         21.03         19.71         1.60 o                         
  -2  25   1         16.48         14.15         1.22 o                         
  -1  25   1          0.33         -0.03         1.48 o                         
   0  25   1         20.92         22.45         1.67 o                         
   1  25   1         36.72         32.67         1.93 o                         
   2  25   1          1.42         -0.70         1.40 o                         
   3  25   1          0.51         -0.36         1.45 o                         
   4  25   1          0.06          0.03         1.96 o                         
   5  25   1         16.00         13.74         2.40 o                         
   6  25   1          4.58          7.42         3.69 o                         
  -6  26   1         87.52         85.56         5.81 o                         
  -5  26   1         31.47         27.66         2.80 o                         
  -4  26   1          2.96          1.74         1.84 o                         
  -3  26   1          6.22          5.30         1.51 o                         
  -2  26   1         49.70         54.89         2.48 o                         
  -1  26   1          6.09          4.35         1.51 o                         
   0  26   1         72.31         87.85         2.90 o                         
   1  26   1          8.49          6.05         1.81 o                         
   2  26   1          2.13          1.26         1.59 o                         
   3  26   1        138.95        155.19         4.85 o                         
   4  26   1         26.37         24.01         2.54 o                         
   5  26   1         80.57         87.60         6.20 o                         
   6  26   1          2.82          2.99         5.62 o                         
  -6  27   1          8.32         18.21         5.17 o                         
  -5  27   1         34.36         35.45         3.10 o                         
  -4  27   1          2.24          1.18         1.93 o                         
  -3  27   1         28.30         30.32         2.18 o                         
  -2  27   1         52.00         55.56         2.80 o                         
  -1  27   1         10.97         12.34         1.73 o                         
   0  27   1         31.27         36.57         2.10 o                         
   1  27   1         17.82         18.17         2.06 o                         
   2  27   1          4.72          5.42         1.85 o                         
   3  27   1         52.18         58.23         3.10 o                         
   4  27   1         21.95         18.56         2.84 o                         
   5  27   1         51.03         42.88         4.86 o                         
  -5  28   1         25.94         21.53         3.29 o                         
  -4  28   1         23.29         21.16         2.41 o                         
  -3  28   1         20.53         24.77         2.32 o                         
  -2  28   1          0.00         -2.03         2.03 o                         
  -1  28   1        120.66        122.76         4.22 o                         
   0  28   1         18.50         20.39         2.09 o                         
   1  28   1         21.04         21.89         2.27 o                         
   2  28   1          5.81          7.84         2.18 o                         
   3  28   1         13.57         11.79         2.56 o                         
   4  28   1          3.08          2.40         3.04 o                         
  -4  29   1          0.02         -1.25         4.07 o                         
  -3  29   1         94.49        101.30         4.74 o                         
  -2  29   1          4.73          6.86         2.17 o                         
  -1  29   1          2.17          3.94         2.04 o                         
   0  29   1         34.02         35.74         2.56 o                         
   1  29   1         91.49         97.27         5.56 o                         
   2  29   1         46.20         41.18         3.41 o                         
   3  29   1          8.19         12.54         2.65 o                         
  -3  30   1         10.80          8.97         3.27 o                         
  -2  30   1         32.60         39.64         5.92 o                         
  -1  30   1         93.19        107.68         5.42 o                         
   0  30   1        108.31        125.79         4.71 o                         
   1  30   1         48.41         52.12         2.87 o                         
   2  30   1         26.14         28.45         2.88 o                         
  -1  31   1          0.01         -2.15         3.22 o                         
   0  31   1          9.47         10.05         3.72 o                         
 -12   0   2          4.14          4.00         4.92 o                         
 -11   0   2         97.61         94.56         5.36 o                         
 -10   0   2         30.50         26.99         3.19 o                         
  -9   0   2          0.27         -0.73         1.29 o                         
  -8   0   2          6.84          5.81         2.27 o                         
  -7   0   2         76.10         74.55         3.48 o                         
  -6   0   2       1642.44       1587.46        36.47 o                         
  -5   0   2          1.07         -0.09         0.86 o                         
  -4   0   2          0.45          2.93         0.95 o                         
  -3   0   2        564.08        610.16        23.01 o                         
   0   0   2         78.58         73.81         1.47 o                         
   2   0   2        775.89        974.62        18.20 o                         
   3   0   2         25.72         35.96         1.11 o                         
   4   0   2        815.06        799.26        13.62 o                         
   5   0   2         52.85         34.98         1.45 o                         
   6   0   2        155.90        148.84         3.51 o                         
   7   0   2        160.72        164.11         4.41 o                         
   8   0   2        726.92        814.32        24.54 o                         
   9   0   2         31.15         42.50         3.41 o                         
  10   0   2          1.74          6.45         3.72 o                         
 -12   1   2         15.34         11.95         3.94 o                         
 -11   1   2         25.99         25.15         2.41 o                         
 -10   1   2          7.86         12.85         2.07 o                         
  -9   1   2          3.58          3.79         1.22 o                         
  -8   1   2         75.50         68.74         1.87 o                         
  -7   1   2          0.61          3.23         1.00 o                         
  -6   1   2       1011.49       1028.31        19.24 o                         
  -5   1   2        222.33        210.21         3.71 o                         
  -4   1   2        135.51        104.42         2.04 o                         
  -3   1   2       8567.45       8567.46       255.47 o                         
  -1   1   2       1645.94       1605.38        29.38 o                         
   0   1   2       1697.58       1544.71        18.51 o                         
   1   1   2        288.35        283.55         3.45 o                         
   2   1   2        489.51        496.62         6.00 o                         
   3   1   2       2927.27       3026.49        35.75 o                         
   4   1   2        252.33        295.75         3.67 o                         
   5   1   2          0.77          0.97         0.58 o                         
   6   1   2          1.49          4.60         0.86 o                         
   7   1   2         78.73         71.50         1.81 o                         
   8   1   2          5.69          9.68         1.95 o                         
   9   1   2         26.05         28.90         2.87 o                         
  10   1   2         27.58         24.87         2.59 o                         
 -12   2   2         53.72         56.44         4.69 o                         
 -11   2   2        124.39        121.01         4.72 o                         
 -10   2   2         10.20         11.81         2.54 o                         
  -9   2   2          2.68          3.21         1.28 o                         
  -8   2   2        363.11        371.94         6.93 o                         
  -7   2   2        464.57        479.34         9.30 o                         
  -6   2   2          7.47          7.10         0.90 o                         
  -5   2   2       2382.63       2366.77        45.10 o                         
  -4   2   2         15.58         12.53         0.69 o                         
  -3   2   2        327.03        276.99         5.23 o                         
  -1   2   2        574.69        483.82         8.83 o                         
   0   2   2       2458.02       2402.62        30.87 o                         
   1   2   2       1999.57       2015.26        23.75 o                         
   2   2   2       1842.57       1793.85        22.13 o                         
   3   2   2        191.61        202.46         2.43 o                         
   4   2   2       2249.35       2149.15        24.50 o                         
   5   2   2        204.05        189.01         2.60 o                         
   6   2   2         27.50         31.85         1.18 o                         
   7   2   2          1.25          2.31         0.97 o                         
   8   2   2          3.69          3.80         1.76 o                         
   9   2   2          6.35          7.42         1.84 o                         
  10   2   2         21.77         27.14         2.74 o                         
 -12   3   2          1.68          0.64         3.10 o                         
 -11   3   2         12.53         13.46         2.26 o                         
 -10   3   2         16.80         17.76         2.68 o                         
  -9   3   2        231.05        258.30         6.24 o                         
  -8   3   2          0.20          0.95         0.92 o                         
  -7   3   2        287.47        308.79         6.04 o                         
  -6   3   2         12.99         14.10         0.75 o                         
  -5   3   2       1212.67       1154.04        22.32 o                         
  -4   3   2        572.38        507.38        10.14 o                         
  -3   3   2         64.36         59.62         1.29 o                         
  -2   3   2         79.48         90.35         1.54 o                         
  -1   3   2       2759.54       2753.59        48.94 o                         
   0   3   2        717.72        547.71         7.33 o                         
   1   3   2         45.79         42.80         0.70 o                         
   2   3   2        387.73        324.37         3.97 o                         
   3   3   2        126.90        138.01         1.90 o                         
   4   3   2        863.76        817.48        10.01 o                         
   5   3   2        201.58        178.25         2.62 o                         
   6   3   2         17.83         16.83         0.97 o                         
   7   3   2         15.69         14.88         1.06 o                         
   8   3   2         81.12        106.10         3.18 o                         
   9   3   2          5.37          8.29         2.01 o                         
  10   3   2         10.78          9.64         2.48 o                         
 -12   4   2          7.56          9.21         3.21 o                         
 -11   4   2          1.20         -1.42         2.65 o                         
 -10   4   2         51.40         55.88         3.65 o                         
  -9   4   2         27.87         26.61         2.04 o                         
  -8   4   2          6.87         10.25         1.01 o                         
  -7   4   2        205.18        210.86         3.65 o                         
  -6   4   2        289.49        302.38         5.12 o                         
  -5   4   2         37.84         40.98         1.15 o                         
  -4   4   2         26.02         26.01         0.76 o                         
  -3   4   2        106.84         87.26         1.62 o                         
  -2   4   2       1171.36       1126.76        18.19 o                         
  -1   4   2        127.84        116.75         1.92 o                         
   0   4   2        571.77        563.60         8.23 o                         
   1   4   2         99.07         97.31         1.36 o                         
   2   4   2       1055.71       1097.75        13.13 o                         
   3   4   2        212.67        205.00         3.06 o                         
   4   4   2        670.02        706.40         8.64 o                         
   5   4   2          3.88          4.13         0.69 o                         
   6   4   2        525.15        524.67         7.44 o                         
   7   4   2        127.47        118.82         2.40 o                         
   8   4   2         70.12         75.95         2.87 o                         
   9   4   2          0.00          1.40         2.03 o                         
  10   4   2          7.46          8.83         2.26 o                         
 -12   5   2          2.81          4.55         3.21 o                         
 -11   5   2         19.28         20.21         3.02 o                         
 -10   5   2        117.30        132.33         5.53 o                         
  -9   5   2         38.40         38.78         2.43 o                         
  -8   5   2         38.25         40.82         1.50 o                         
  -7   5   2         64.64         85.91         2.06 o                         
  -6   5   2         77.35         78.34         1.73 o                         
  -5   5   2         69.62         56.63         1.37 o                         
  -4   5   2        214.07        194.58         3.70 o                         
  -3   5   2        319.19        290.16         4.45 o                         
  -2   5   2        385.37        386.58         6.48 o                         
  -1   5   2        578.60        559.37         9.32 o                         
   0   5   2         17.09         17.72         0.39 o                         
   1   5   2        320.86        301.62         4.43 o                         
   2   5   2       1121.66       1108.45        13.56 o                         
   3   5   2         66.44         71.61         1.23 o                         
   4   5   2        107.37        130.46         2.06 o                         
   5   5   2          1.78          1.74         0.73 o                         
   6   5   2          0.72          1.29         0.78 o                         
   7   5   2          0.43          1.15         0.93 o                         
   8   5   2          0.31         -0.39         1.34 o                         
   9   5   2         37.27         39.97         2.42 o                         
  10   5   2         12.43         13.55         2.84 o                         
 -12   6   2         33.90          3.32         2.45 o                         
 -11   6   2         38.49         37.60         3.90 o                         
 -10   6   2         34.19         42.91         3.55 o                         
  -9   6   2        222.20        221.67         6.17 o                         
  -8   6   2         26.00         23.76         1.29 o                         
  -7   6   2        132.71        142.57         2.98 o                         
  -6   6   2       2201.38       2250.15        39.33 o                         
  -5   6   2          2.28          0.69         0.58 o                         
  -4   6   2         78.84         80.89         1.47 o                         
  -3   6   2        926.40        910.90        13.95 o                         
  -2   6   2       1504.40       1436.94        21.91 o                         
  -1   6   2        102.45        106.56         1.84 o                         
   0   6   2         13.78         14.57         0.41 o                         
   1   6   2        191.19        140.22         2.11 o                         
   2   6   2       5687.98       5974.35        74.76 o                         
   3   6   2        229.12        212.83         3.01 o                         
   4   6   2        514.25        513.75         6.73 o                         
   5   6   2       1016.67       1002.23        14.54 o                         
   6   6   2        172.55        163.63         2.79 o                         
   7   6   2          9.75          9.08         1.00 o                         
   8   6   2        173.59        192.74         5.25 o                         
   9   6   2          2.48          2.38         2.01 o                         
  10   6   2          1.56          2.17         5.83 o                         
 -12   7   2          4.90         -1.03         1.74 o                         
 -11   7   2         36.86         31.10         3.83 o                         
 -10   7   2          7.26          3.27         1.78 o                         
  -9   7   2         63.91         66.68         2.66 o                         
  -8   7   2          0.19          0.20         0.89 o                         
  -7   7   2        394.00        389.27         6.60 o                         
  -6   7   2        131.95        118.82         2.48 o                         
  -5   7   2        344.62        332.61         5.30 o                         
  -4   7   2       2183.99       2105.73        32.09 o                         
  -3   7   2        203.23        193.24         3.03 o                         
  -2   7   2        604.35        631.59         9.33 o                         
  -1   7   2       1418.68       1365.16        24.93 o                         
   0   7   2        200.94        158.89         3.03 o                         
   1   7   2        297.02        262.05         3.96 o                         
   2   7   2        145.65        189.15         2.63 o                         
   3   7   2        654.75        721.02         9.91 o                         
   4   7   2         43.77         47.32         1.14 o                         
   5   7   2          0.29          5.94         0.90 o                         
   6   7   2         96.96         87.58         1.87 o                         
   7   7   2         64.21         58.84         1.60 o                         
   8   7   2          0.82          0.20         1.64 o                         
   9   7   2         13.95         11.28         2.29 o                         
  10   7   2         18.31         18.23         6.00 o                         
 -11   8   2         12.34          6.95         3.65 o                         
 -10   8   2          2.85          2.56         1.93 o                         
  -9   8   2         44.75         45.59         2.73 o                         
  -8   8   2          0.61          1.51         1.01 o                         
  -7   8   2         35.48         38.21         1.37 o                         
  -6   8   2        321.52        329.59         5.71 o                         
  -5   8   2         58.17         80.05         1.64 o                         
  -4   8   2          1.76          1.79         0.48 o                         
  -3   8   2        391.72        371.20         5.01 o                         
  -2   8   2        586.05        508.99         7.03 o                         
  -1   8   2         12.28         10.02         0.33 o                         
   0   8   2       1044.74        962.89        20.83 o                         
   1   8   2        434.62        372.28         6.46 o                         
   2   8   2        214.79        214.56         3.21 o                         
   3   8   2        156.50        173.91         2.68 o                         
   4   8   2         21.15         18.84         0.86 o                         
   5   8   2        993.05       1024.18        13.97 o                         
   6   8   2         89.90         84.60         2.04 o                         
   7   8   2         56.80         47.99         1.81 o                         
   8   8   2        172.65        193.97         5.36 o                         
   9   8   2         17.50         18.93         2.66 o                         
  10   8   2         10.26         20.29         5.16 o                         
 -11   9   2         67.10         61.50         4.72 o                         
 -10   9   2         83.62         89.21         4.10 o                         
  -9   9   2         10.69         10.70         1.56 o                         
  -8   9   2        301.53        309.14         5.77 o                         
  -7   9   2          4.09          7.91         1.09 o                         
  -6   9   2        244.70        246.27         4.10 o                         
  -5   9   2          0.07          0.65         0.62 o                         
  -4   9   2        563.94        560.07         8.32 o                         
  -3   9   2        143.35        133.27         1.93 o                         
  -2   9   2        835.87        828.37        11.31 o                         
  -1   9   2        119.17         77.39         1.47 o                         
   0   9   2       2187.11       2110.21        42.44 o                         
   1   9   2       1653.49       1739.64        35.18 o                         
   2   9   2        221.41        251.66         3.93 o                         
   3   9   2       1337.33       1289.09        17.32 o                         
   4   9   2          0.06          0.23         0.62 o                         
   5   9   2         26.36         20.63         1.08 o                         
   6   9   2        129.56        144.62         3.09 o                         
   7   9   2        284.37        280.69         6.86 o                         
   8   9   2          6.23          2.06         1.65 o                         
   9   9   2          1.47          3.82         2.68 o                         
  10   9   2         87.91         92.08         7.21 o                         
 -11  10   2          0.98         -2.65         2.70 o                         
 -10  10   2          3.49          7.20         2.18 o                         
  -9  10   2         70.01         69.98         2.76 o                         
  -8  10   2        178.16        177.13         4.60 o                         
  -7  10   2         62.17         59.70         1.56 o                         
  -6  10   2        333.01        334.57         5.49 o                         
  -5  10   2        276.20        286.87         4.73 o                         
  -4  10   2         84.53         88.04         1.45 o                         
  -3  10   2         24.22         32.99         0.78 o                         
  -2  10   2        508.26        589.92         8.00 o                         
  -1  10   2        123.49         97.64         1.76 o                         
   0  10   2        724.59        746.75        20.84 o                         
   1  10   2         30.14         32.08         0.81 o                         
   2  10   2         59.57         48.11         1.08 o                         
   3  10   2        148.20        163.74         2.82 o                         
   4  10   2        458.59        439.22         6.40 o                         
   5  10   2        853.33        786.06        11.78 o                         
   6  10   2        133.75        134.36         2.73 o                         
   7  10   2         36.94         45.92         2.18 o                         
   8  10   2         21.31         24.34         2.26 o                         
   9  10   2          9.53          7.56         1.98 o                         
 -11  11   2          4.11          4.67         3.63 o                         
 -10  11   2          2.12          5.17         2.18 o                         
  -9  11   2          0.17         -1.43         1.43 o                         
  -8  11   2          2.32          3.99         1.18 o                         
  -7  11   2        115.35        132.41         2.60 o                         
  -6  11   2          7.88          8.18         0.84 o                         
  -5  11   2        273.64        255.02         4.46 o                         
  -4  11   2        137.82        147.20         2.24 o                         
  -3  11   2       1139.74       1166.31        15.81 o                         
  -2  11   2        576.62        573.19         7.65 o                         
  -1  11   2         17.19         17.01         0.59 o                         
   0  11   2         22.36         17.33         0.97 o                         
   1  11   2        429.57        406.10         7.12 o                         
   2  11   2        730.85        740.06        11.36 o                         
   3  11   2        133.63        128.91         2.45 o                         
   4  11   2        192.73        193.97         3.21 o                         
   5  11   2          5.89          4.50         1.01 o                         
   6  11   2         13.80          7.24         1.11 o                         
   7  11   2          4.25          5.48         1.68 o                         
   8  11   2         86.74        107.65         5.19 o                         
   9  11   2         14.27         16.48         2.71 o                         
  10  11   2          4.56         -4.49         6.78 o                         
 -11  12   2          0.14          0.23         2.93 o                         
 -10  12   2          8.24          9.97         1.96 o                         
  -9  12   2        204.96        210.17         5.80 o                         
  -8  12   2          1.38         -0.31         0.97 o                         
  -7  12   2        614.61        631.74        10.27 o                         
  -6  12   2          3.97          4.63         0.87 o                         
  -5  12   2        237.02        248.95         4.85 o                         
  -4  12   2        219.44        197.85         3.12 o                         
  -3  12   2       1140.55       1144.05        16.36 o                         
  -2  12   2        242.02        276.36         3.91 o                         
  -1  12   2       3019.35       3042.95        43.23 o                         
   0  12   2       2137.61       2106.27        38.07 o                         
   1  12   2        188.93        212.70         4.02 o                         
   2  12   2        636.54        576.04         9.86 o                         
   3  12   2          0.33          0.33         0.45 o                         
   4  12   2        109.77        119.55         2.34 o                         
   5  12   2        494.46        466.07         7.21 o                         
   6  12   2         51.62         60.58         1.70 o                         
   7  12   2         72.25         68.47         2.74 o                         
   8  12   2          2.64          1.78         2.38 o                         
   9  12   2         42.53         50.00         3.01 o                         
 -11  13   2          0.19          0.62         3.27 o                         
 -10  13   2         41.82         46.56         3.10 o                         
  -9  13   2         62.65         58.74         2.62 o                         
  -8  13   2         28.43         26.72         1.53 o                         
  -7  13   2        143.37        149.84         3.13 o                         
  -6  13   2         29.47         28.89         1.22 o                         
  -5  13   2        412.71        404.74         5.90 o                         
  -4  13   2         42.11         48.10         1.15 o                         
  -3  13   2       2057.09       2082.31        30.68 o                         
  -2  13   2       2761.97       2770.01        37.22 o                         
  -1  13   2        180.69        173.09         3.60 o                         
   0  13   2       1446.19       1421.68        37.99 o                         
   1  13   2          0.09          1.17         0.65 o                         
   2  13   2       1978.78       2012.96        34.32 o                         
   3  13   2         23.69         26.30         0.83 o                         
   4  13   2        153.58        159.97         2.81 o                         
   5  13   2          0.81          0.75         1.03 o                         
   6  13   2        270.24        256.43         5.53 o                         
   7  13   2         40.26         41.91         2.31 o                         
   8  13   2         15.53         12.31         2.51 o                         
   9  13   2         63.77         60.35         4.00 o                         
 -11  14   2          6.24          3.61         2.71 o                         
 -10  14   2         29.64         37.33         3.05 o                         
  -9  14   2         24.80         20.88         1.99 o                         
  -8  14   2         22.67         22.19         1.60 o                         
  -7  14   2        208.92        203.10         3.73 o                         
  -6  14   2        669.39        681.00        12.16 o                         
  -5  14   2         85.35         92.38         1.93 o                         
  -4  14   2          0.79         -0.51         0.64 o                         
  -3  14   2         54.87         56.10         1.15 o                         
  -2  14   2        370.20        352.35         5.62 o                         
  -1  14   2       1019.48        991.80        17.72 o                         
   0  14   2       1218.58       1230.67        30.82 o                         
   1  14   2         88.81         81.76         1.96 o                         
   2  14   2         47.33         36.93         1.20 o                         
   3  14   2        474.54        498.11         8.49 o                         
   4  14   2          3.99          5.09         0.47 o                         
   5  14   2        204.78        199.44         4.01 o                         
   6  14   2         32.09         30.55         1.70 o                         
   7  14   2          0.24         -0.37         1.79 o                         
   8  14   2         10.66         15.78         1.92 o                         
   9  14   2          2.09         10.31         4.27 o                         
 -10  15   2          0.05          0.62         2.23 o                         
  -9  15   2          2.29          2.57         1.68 o                         
  -8  15   2         86.09         91.44         2.84 o                         
  -7  15   2        640.49        679.87        12.14 o                         
  -6  15   2        576.06        592.67         9.99 o                         
  -5  15   2        214.53        206.41         4.07 o                         
  -4  15   2       1917.02       1908.27        27.91 o                         
  -3  15   2        323.77        323.02         5.18 o                         
  -2  15   2        124.30        116.74         1.96 o                         
  -1  15   2        366.74        348.61         6.18 o                         
   0  15   2        291.53        302.30         8.14 o                         
   1  15   2          1.33         -0.51         0.79 o                         
   2  15   2        129.61        135.63         2.48 o                         
   3  15   2       2398.88       2427.72        37.85 o                         
   4  15   2        402.65        376.58         6.55 o                         
   5  15   2         57.98         51.25         1.43 o                         
   6  15   2         91.33         80.44         2.23 o                         
   7  15   2         29.41         30.26         1.78 o                         
   8  15   2          3.63          5.80         1.46 o                         
   9  15   2          0.03         -3.52         3.52 o                         
 -10  16   2          0.33         -0.47         2.68 o                         
  -9  16   2         48.36         46.42         2.52 o                         
  -8  16   2        247.98        249.57         5.86 o                         
  -7  16   2        107.60        119.86         2.96 o                         
  -6  16   2         12.71          9.96         1.18 o                         
  -5  16   2        236.46        236.32         4.21 o                         
  -4  16   2          0.59          0.22         0.78 o                         
  -3  16   2          0.04          1.50         0.56 o                         
  -2  16   2        446.20        450.48         7.04 o                         
  -1  16   2        167.49        155.70         2.70 o                         
   0  16   2        492.91        470.50         9.24 o                         
   1  16   2       1521.06       1526.05        22.35 o                         
   2  16   2        556.22        522.77         8.30 o                         
   4  16   2        253.49        251.95         4.58 o                         
   5  16   2        283.12        291.52         5.72 o                         
   6  16   2        128.50        143.60         3.37 o                         
   7  16   2         52.23         50.64         2.06 o                         
   8  16   2          1.46          3.54         2.56 o                         
   9  16   2          8.17        146.90        32.75 o                         
 -10  17   2         25.06         23.71         4.63 o                         
  -9  17   2        109.69        116.91         4.68 o                         
  -8  17   2         62.09         54.82         2.29 o                         
  -7  17   2        116.00        123.76         3.12 o                         
  -6  17   2         73.88         72.30         2.32 o                         
  -5  17   2         23.45         24.54         1.26 o                         
  -4  17   2         21.17         23.45         1.15 o                         
  -3  17   2         59.28         52.33         1.22 o                         
  -2  17   2          1.51          0.69         0.53 o                         
  -1  17   2        255.24        237.36         3.84 o                         
   0  17   2        107.02        105.12         2.34 o                         
   1  17   2         60.39         66.34         1.54 o                         
   2  17   2          0.14          0.22         0.92 o                         
   3  17   2        152.90        147.48         2.93 o                         
   4  17   2         17.73         18.37         1.23 o                         
   5  17   2         22.55         22.86         1.48 o                         
   6  17   2         37.03         39.58         1.20 o                         
   7  17   2          0.90          3.23         2.41 o                         
   8  17   2         14.66         21.72         3.93 o                         
 -10  18   2          2.79         -0.61         3.85 o                         
  -9  18   2          4.41          5.48         1.98 o                         
  -8  18   2         16.79         15.72         1.68 o                         
  -7  18   2         17.13         16.80         1.92 o                         
  -6  18   2          4.15          3.86         1.20 o                         
  -5  18   2        637.46        671.70        11.53 o                         
  -4  18   2        182.91        190.17         3.85 o                         
  -3  18   2         37.22         39.03         1.08 o                         
  -2  18   2        333.82        327.11         5.13 o                         
  -1  18   2         54.50         52.47         1.20 o                         
   0  18   2         19.42         15.80         1.06 o                         
   1  18   2        477.70        466.16         6.87 o                         
   2  18   2        282.39        272.94         4.91 o                         
   3  18   2         65.42         62.55         1.79 o                         
   4  18   2         33.96         33.23         1.36 o                         
   5  18   2          0.73         -0.11         1.26 o                         
   6  18   2         58.77         50.25         2.63 o                         
   7  18   2          3.34          4.35         2.77 o                         
   8  18   2          3.37          0.76         3.44 o                         
  -9  19   2          0.07         -0.61         2.12 o                         
  -8  19   2         72.70         71.21         3.54 o                         
  -7  19   2          8.05          7.53         1.56 o                         
  -6  19   2         25.91         27.62         1.65 o                         
  -5  19   2          1.20          2.43         1.01 o                         
  -4  19   2        145.85        133.88         3.02 o                         
  -3  19   2         14.99         17.39         0.92 o                         
  -2  19   2          2.41          1.71         0.59 o                         
  -1  19   2          4.74          2.96         0.61 o                         
   0  19   2         39.00         45.16         1.50 o                         
   1  19   2        291.51        294.03         4.87 o                         
   2  19   2        332.72        350.65         6.64 o                         
   3  19   2        134.34        130.54         2.96 o                         
   4  19   2          2.83          3.77         1.29 o                         
   5  19   2         73.04         85.72         2.82 o                         
   6  19   2         15.91         14.24         2.10 o                         
   7  19   2          5.80          6.98         2.54 o                         
   8  19   2         42.64         54.78         6.59 o                         
  -9  20   2          1.38          0.17         2.96 o                         
  -8  20   2          0.21         -1.57         1.93 o                         
  -7  20   2          4.70          4.61         1.70 o                         
  -6  20   2          1.51          1.85         1.18 o                         
  -5  20   2         13.15         11.69         1.20 o                         
  -4  20   2          2.43          1.67         1.11 o                         
  -3  20   2         49.47         47.93         1.37 o                         
  -2  20   2         69.96         67.83         1.45 o                         
  -1  20   2        116.25        113.86         2.35 o                         
   0  20   2         74.09         64.64         1.99 o                         
   1  20   2         42.56         50.80         1.50 o                         
   2  20   2         52.69         48.68         1.57 o                         
   3  20   2         29.67         28.81         1.59 o                         
   4  20   2         35.44         35.54         1.87 o                         
   5  20   2         48.03         50.45         1.99 o                         
   6  20   2          9.68         14.60         2.32 o                         
   7  20   2          9.82          5.84         2.80 o                         
   8  20   2          2.03          2.37         6.33 o                         
  -9  21   2          9.22          1.48         2.99 o                         
  -8  21   2         11.45          8.68         2.37 o                         
  -7  21   2         28.86         31.16         2.43 o                         
  -6  21   2          0.30          1.71         1.37 o                         
  -5  21   2        113.37        119.02         3.01 o                         
  -4  21   2        123.82        135.76         3.19 o                         
  -3  21   2        191.89        198.65         3.37 o                         
  -2  21   2        137.97        131.98         2.38 o                         
  -1  21   2        726.93        738.07        12.21 o                         
   0  21   2         43.41         48.75         1.90 o                         
   1  21   2          2.89          2.73         1.04 o                         
   2  21   2        212.20        223.87         4.12 o                         
   3  21   2         87.54         88.89         2.45 o                         
   4  21   2         71.40         75.73         2.59 o                         
   5  21   2          4.76          7.63         1.56 o                         
   6  21   2         19.70         16.41         2.63 o                         
   7  21   2        132.76        132.53         9.76 o                         
  -8  22   2          2.30          1.11         2.10 o                         
  -7  22   2         66.74         67.17         3.26 o                         
  -6  22   2          4.31          6.22         1.31 o                         
  -5  22   2         66.07         74.05         2.62 o                         
  -4  22   2        228.45        232.29         5.04 o                         
  -3  22   2         21.03         16.87         0.95 o                         
  -2  22   2         28.66         34.00         1.14 o                         
  -1  22   2         25.71         23.26         0.89 o                         
   0  22   2         56.94         64.71         2.20 o                         
   1  22   2        216.43        207.63         4.12 o                         
   2  22   2         16.27         16.75         1.26 o                         
   3  22   2          0.03         -0.39         1.37 o                         
   4  22   2         88.34         79.57         2.87 o                         
   5  22   2          9.02         10.00         1.92 o                         
   6  22   2         31.59         29.45         3.55 o                         
   7  22   2         14.58         15.03         4.80 o                         
  -8  23   2         26.80         30.07         3.16 o                         
  -7  23   2          0.09         -1.74         2.15 o                         
  -6  23   2         18.21         15.32         2.17 o                         
  -5  23   2          0.32          0.75         1.29 o                         
  -4  23   2          7.63          7.46         1.25 o                         
  -3  23   2          0.59          0.87         0.73 o                         
  -2  23   2         61.68         64.79         1.67 o                         
  -1  23   2          4.22          3.47         0.92 o                         
   0  23   2         52.89         56.95         1.89 o                         
   1  23   2         66.19         61.33         1.73 o                         
   2  23   2         98.49        100.59         2.87 o                         
   3  23   2         86.59         96.26         2.80 o                         
   4  23   2         36.53         36.37         2.26 o                         
   5  23   2          2.01          1.11         2.12 o                         
   6  23   2         29.15         23.40         5.36 o                         
  -7  24   2         22.91         25.80         3.57 o                         
  -6  24   2        104.64        101.14         4.68 o                         
  -5  24   2         45.30         40.92         1.98 o                         
  -4  24   2          1.51          3.47         1.12 o                         
  -3  24   2         32.00         29.01         1.64 o                         
  -2  24   2        122.59        135.29         3.30 o                         
  -1  24   2         49.34         47.80         1.78 o                         
   0  24   2        170.22        173.32         4.21 o                         
   1  24   2         73.82         82.48         2.28 o                         
   2  24   2         54.73         60.68         2.10 o                         
   3  24   2         48.05         50.70         2.04 o                         
   4  24   2         73.36         70.84         3.18 o                         
   5  24   2        130.52        128.77         5.47 o                         
   6  24   2         39.47         50.05         5.30 o                         
  -7  25   2          2.38         -1.43         2.88 o                         
  -6  25   2          0.62         -1.71         1.71 o                         
  -5  25   2         41.12         39.87         2.20 o                         
  -4  25   2        254.02        260.51         5.52 o                         
  -3  25   2        138.78        138.47         3.55 o                         
  -2  25   2         75.88         78.22         2.71 o                         
  -1  25   2         68.09         68.53         2.66 o                         
   0  25   2         37.62         37.71         1.71 o                         
   1  25   2        174.73        182.08         4.33 o                         
   2  25   2        140.94        144.25         3.52 o                         
   3  25   2         63.95         62.75         2.88 o                         
   4  25   2         32.72         26.50         2.34 o                         
   5  25   2         73.56         74.34         5.13 o                         
  -6  26   2         62.62         62.42         4.27 o                         
  -5  26   2         82.91         77.88         3.23 o                         
  -4  26   2          2.08          4.25         1.36 o                         
  -3  26   2        115.62        123.56         3.43 o                         
  -2  26   2        104.59         96.82         3.33 o                         
  -1  26   2        123.45        123.32         4.58 o                         
   0  26   2        212.97        242.95         5.55 o                         
   1  26   2        174.65        181.63         5.28 o                         
   2  26   2         26.59         26.16         1.99 o                         
   3  26   2          0.81         -0.39         2.06 o                         
   4  26   2          1.26         -2.37         2.37 o                         
   5  26   2          1.09          1.43         4.19 o                         
  -6  27   2         64.95         62.95         5.50 o                         
  -5  27   2        154.03        171.87         8.59 o                         
  -4  27   2          7.27          8.86         2.35 o                         
  -3  27   2         91.91         88.34         3.33 o                         
  -2  27   2         92.78         87.61         3.24 o                         
  -1  27   2         21.17         19.72         1.67 o                         
   0  27   2        110.21        120.85         3.40 o                         
   1  27   2         14.13         15.10         1.92 o                         
   2  27   2        138.33        130.69         4.24 o                         
   3  27   2         14.11          8.40         2.21 o                         
   4  27   2         62.89         67.80         4.69 o                         
  -5  28   2         18.16         17.28         3.63 o                         
  -4  28   2          4.45          6.95         3.15 o                         
  -3  28   2         35.73         32.67         3.61 o                         
  -2  28   2          0.00         -0.61         2.63 o                         
  -1  28   2         22.02         17.48         1.62 o                         
   0  28   2         85.93         86.41         3.04 o                         
   1  28   2         67.85         70.57         4.27 o                         
   2  28   2        146.59        160.23         5.97 o                         
   3  28   2         11.92          9.38         2.82 o                         
  -4  29   2         69.84         84.50        12.89 o                         
  -3  29   2         36.03         38.75         6.42 o                         
  -2  29   2          3.23          4.69         5.58 o                         
  -1  29   2          9.04          7.03         3.86 o                         
   0  29   2          7.60          6.56         3.72 o                         
   1  29   2          2.77          3.37         4.27 o                         
   2  29   2          0.34          2.45         3.15 o                         
  -3  30   2          9.34         15.66         4.46 o                         
  -2  30   2         54.35         61.73        12.42 o                         
  -1  30   2         67.92         74.28         6.61 o                         
   0  30   2         37.26         43.42         5.20 o                         
   1  30   2         62.31         65.68         4.63 o                         
 -12   1   3          0.04         -1.43         2.98 o                         
 -11   1   3        214.20        222.39         6.89 o                         
 -10   1   3        258.94        294.77         8.76 o                         
  -9   1   3        247.39        255.32         4.94 o                         
  -8   1   3        104.01         96.31         2.37 o                         
  -7   1   3         44.44         46.06         1.65 o                         
  -6   1   3       1217.97       1210.29        21.93 o                         
  -5   1   3       1190.24       1258.04        25.07 o                         
  -4   1   3        745.62        843.45        16.11 o                         
  -3   1   3        644.21        625.55        12.71 o                         
  -2   1   3         10.55          1.18         0.61 o                         
  -1   1   3       1737.19       1744.73        31.12 o                         
   0   1   3        104.84        104.67         1.67 o                         
   1   1   3       1995.82       1958.75        21.18 o                         
   2   1   3        262.54        251.59         3.32 o                         
   3   1   3        862.20        867.64        10.79 o                         
   4   1   3         73.54         76.53         1.40 o                         
   5   1   3       1885.03       1936.30        24.81 o                         
   6   1   3         48.85         44.14         1.32 o                         
   7   1   3         23.68         21.35         1.34 o                         
   8   1   3        205.65        226.41         6.28 o                         
   9   1   3          0.32          1.93         1.95 o                         
  10   1   3          7.30         -4.53         4.53 o                         
 -12   2   3         70.13         65.12         5.56 o                         
 -11   2   3          5.81          4.60         2.17 o                         
 -10   2   3          2.81         -1.70         2.32 o                         
  -9   2   3          0.12          0.39         1.03 o                         
  -8   2   3        357.68        373.08         6.66 o                         
  -7   2   3          1.70          2.94         0.92 o                         
  -6   2   3         44.04         37.18         1.36 o                         
  -5   2   3        428.28        466.94         8.13 o                         
  -4   2   3       6249.29       6376.15       126.41 o                         
  -3   2   3        127.02        161.13         3.40 o                         
  -2   2   3          8.38         12.17         0.84 o                         
  -1   2   3        361.55        342.92         5.47 o                         
   0   2   3         36.56         41.58         0.79 o                         
   1   2   3        535.08        559.39         6.45 o                         
   2   2   3         57.62         71.94         1.06 o                         
   3   2   3         12.69         10.64         0.55 o                         
   4   2   3         12.73         20.05         0.83 o                         
   5   2   3        551.01        535.88         7.24 o                         
   6   2   3        440.12        443.11         6.29 o                         
   7   2   3          7.58          8.46         1.26 o                         
   8   2   3         11.30         10.63         2.09 o                         
   9   2   3         16.46         22.14         2.66 o                         
  10   2   3         15.28         -3.77         3.77 o                         
 -12   3   3          4.56          1.68         3.82 o                         
 -11   3   3         95.07         86.24         4.46 o                         
 -10   3   3         20.24         16.70         2.31 o                         
  -9   3   3          0.34         -0.75         1.04 o                         
  -8   3   3         33.70         38.16         1.59 o                         
  -7   3   3        132.07        145.70         2.73 o                         
  -6   3   3        106.18        101.56         2.42 o                         
  -5   3   3        147.03        153.96         3.69 o                         
  -4   3   3        799.03        848.83        15.08 o                         
  -3   3   3        638.41        649.80        12.91 o                         
  -2   3   3        144.59        147.95         2.90 o                         
  -1   3   3         61.77         63.76         1.17 o                         
   0   3   3        142.25        147.08         2.28 o                         
   1   3   3        350.42        383.08         4.82 o                         
   2   3   3       1554.48       1591.99        17.59 o                         
   3   3   3        189.72        192.54         2.48 o                         
   4   3   3        167.27        157.54         2.31 o                         
   5   3   3        280.13        312.67         4.43 o                         
   6   3   3         46.19         40.47         1.31 o                         
   7   3   3         57.96         49.64         1.99 o                         
   8   3   3         13.84         16.76         1.99 o                         
   9   3   3          0.16          2.66         2.59 o                         
  10   3   3          3.82         -3.83         3.83 o                         
 -12   4   3          9.30          5.19         3.01 o                         
 -11   4   3          4.23          3.21         2.37 o                         
 -10   4   3          1.41          1.78         1.87 o                         
  -9   4   3          1.79          0.08         1.25 o                         
  -8   4   3         26.76         25.82         1.31 o                         
  -7   4   3        242.52        244.86         5.02 o                         
  -6   4   3        222.53        224.27         4.05 o                         
  -5   4   3         55.66         63.30         1.76 o                         
  -4   4   3        399.99        409.80         8.38 o                         
  -3   4   3         23.56         20.26         0.65 o                         
  -2   4   3         44.71         47.41         1.04 o                         
  -1   4   3        308.34        285.79         5.70 o                         
   0   4   3       2044.01       1980.31        30.57 o                         
   1   4   3         32.83         37.85         0.70 o                         
   2   4   3         28.09         38.80         0.73 o                         
   3   4   3          0.76          1.84         0.48 o                         
   4   4   3        122.42        106.49         1.65 o                         
   5   4   3        282.36        280.75         4.18 o                         
   6   4   3          2.57         -0.25         0.87 o                         
   7   4   3        171.54        178.34         4.35 o                         
   8   4   3         37.23         37.72         2.29 o                         
   9   4   3          1.80          3.68         1.78 o                         
 -12   5   3         12.49         15.88         3.88 o                         
 -11   5   3         25.39         16.52         2.48 o                         
 -10   5   3         10.11         11.95         1.76 o                         
  -9   5   3        373.38        390.49         7.97 o                         
  -8   5   3        199.21        221.80         4.10 o                         
  -7   5   3        132.11        141.06         3.07 o                         
  -6   5   3        100.46         97.74         2.29 o                         
  -5   5   3        726.66        709.75        14.33 o                         
  -4   5   3          9.92          8.12         0.64 o                         
  -3   5   3        382.62        359.92         6.15 o                         
  -2   5   3       3293.64       3229.04        47.11 o                         
  -1   5   3       2739.96       2751.24        44.80 o                         
   0   5   3        131.27        142.87         2.37 o                         
   1   5   3       2251.02       2360.20        29.26 o                         
   2   5   3        691.97        533.30         5.97 o                         
   3   5   3          7.64          5.05         0.58 o                         
   4   5   3         13.16         12.79         0.78 o                         
   5   5   3        251.81        244.59         3.63 o                         
   6   5   3         43.35         39.14         1.25 o                         
   7   5   3          0.30          0.84         1.18 o                         
   8   5   3          5.72         11.65         2.12 o                         
   9   5   3        112.43        119.84         4.29 o                         
 -12   6   3          0.99          0.17         3.24 o                         
 -11   6   3          3.35          7.37         2.73 o                         
 -10   6   3          6.58          9.18         2.37 o                         
  -9   6   3          0.23          1.11         1.22 o                         
  -8   6   3         53.24         54.99         1.82 o                         
  -7   6   3        347.13        330.20         6.22 o                         
  -6   6   3        154.37        155.80         3.32 o                         
  -5   6   3        839.35        837.60        16.21 o                         
  -4   6   3       1210.44       1226.61        18.95 o                         
  -3   6   3        290.22        298.66         4.91 o                         
  -2   6   3        511.85        471.81         7.48 o                         
  -1   6   3        691.18        654.30        12.17 o                         
   0   6   3       2917.32       2944.66        64.67 o                         
   1   6   3        343.98        380.22         4.70 o                         
   2   6   3         13.56         14.54         0.55 o                         
   3   6   3         15.58         19.40         0.70 o                         
   4   6   3        717.01        685.75         8.51 o                         
   5   6   3        234.12        222.73         3.45 o                         
   6   6   3         11.79         13.71         1.09 o                         
   7   6   3        102.45         97.94         2.76 o                         
   8   6   3         16.56         18.03         2.15 o                         
   9   6   3          0.27         -0.11         1.95 o                         
 -12   7   3          3.13          6.79         3.63 o                         
 -11   7   3         78.24         90.02         4.21 o                         
 -10   7   3        244.95        259.65         7.16 o                         
  -9   7   3          0.20          1.78         1.36 o                         
  -8   7   3         59.44         67.83         1.93 o                         
  -7   7   3         50.54         56.35         1.67 o                         
  -6   7   3       1219.11       1239.44        21.11 o                         
  -5   7   3         63.53         80.41         2.15 o                         
  -4   7   3       1018.49        987.25        14.87 o                         
  -3   7   3       5512.71       5335.58        92.95 o                         
  -2   7   3        162.51        150.54         2.53 o                         
  -1   7   3         98.11         85.45         2.49 o                         
   0   7   3        235.24        225.62         4.29 o                         
   1   7   3       2396.43       2442.64        31.14 o                         
   2   7   3        222.08        266.16         3.77 o                         
   3   7   3        926.33        958.35        11.29 o                         
   4   7   3        395.94        435.53         5.66 o                         
   5   7   3         47.58         47.90         1.23 o                         
   6   7   3        196.34        192.02         3.87 o                         
   7   7   3          0.94          2.96         1.32 o                         
   8   7   3         63.62         64.43         2.62 o                         
   9   7   3          0.22          2.76         2.52 o                         
 -12   8   3          0.73         -1.95         5.95 o                         
 -11   8   3         40.59         35.95         2.82 o                         
 -10   8   3         12.27         13.32         2.10 o                         
  -9   8   3         24.23         22.61         1.45 o                         
  -8   8   3        994.58       1063.73        17.80 o                         
  -7   8   3         50.18         48.26         1.48 o                         
  -6   8   3        200.78        211.09         4.60 o                         
  -5   8   3       1039.41       1035.28        20.35 o                         
  -4   8   3         84.64         78.88         1.53 o                         
  -3   8   3         13.27         17.56         0.72 o                         
  -2   8   3       1732.97       1673.55        29.50 o                         
  -1   8   3       3358.21       3328.55        75.62 o                         
   0   8   3        323.18        332.47         6.90 o                         
   1   8   3       1432.14       1353.67        19.58 o                         
   2   8   3       1428.48       1505.92        20.01 o                         
   3   8   3        895.28        875.83        11.30 o                         
   4   8   3         19.71         20.30         0.87 o                         
   5   8   3         99.77        110.27         1.98 o                         
   6   8   3        206.98        241.45         4.22 o                         
   7   8   3          1.46          1.90         1.56 o                         
   8   8   3         33.05         28.37         2.35 o                         
   9   8   3          8.88          9.86         2.43 o                         
 -11   9   3          5.84          4.04         2.45 o                         
 -10   9   3          1.81         -1.95         1.95 o                         
  -9   9   3         54.30         55.86         2.24 o                         
  -8   9   3          0.63          4.66         1.14 o                         
  -7   9   3         48.38         45.20         1.48 o                         
  -6   9   3         44.10         44.03         1.56 o                         
  -5   9   3        783.15        795.41        14.44 o                         
  -4   9   3        312.79        327.32         5.71 o                         
  -3   9   3        571.68        544.58         9.81 o                         
  -2   9   3         58.71         42.84         1.06 o                         
  -1   9   3        202.96        216.31         4.44 o                         
   0   9   3         13.54          7.49         0.56 o                         
   1   9   3        182.02        190.65         3.02 o                         
   2   9   3        805.62        807.46        11.53 o                         
   3   9   3        351.99        352.98         5.33 o                         
   4   9   3        151.06        147.33         2.53 o                         
   5   9   3         86.59         73.90         1.71 o                         
   6   9   3          3.86          4.86         1.31 o                         
   7   9   3         55.10         52.98         2.35 o                         
   8   9   3         28.72         32.31         2.68 o                         
   9   9   3          6.28          4.63         4.36 o                         
 -11  10   3        123.46        143.72         6.05 o                         
 -10  10   3          0.37          1.22         1.93 o                         
  -9  10   3         52.38         51.28         2.24 o                         
  -8  10   3          9.14          8.34         1.37 o                         
  -7  10   3        190.03        198.02         3.62 o                         
  -6  10   3        115.50        115.16         2.24 o                         
  -5  10   3         31.95         37.40         1.06 o                         
  -4  10   3        123.78        121.14         2.28 o                         
  -3  10   3        278.00        242.79         4.63 o                         
  -2  10   3        129.01        132.66         2.43 o                         
  -1  10   3          0.03          0.98         0.50 o                         
   0  10   3        374.61        342.84         6.79 o                         
   1  10   3        190.81        209.74         3.40 o                         
   2  10   3        121.80        128.93         2.12 o                         
   3  10   3        180.29        186.26         3.23 o                         
   4  10   3        259.38        266.94         4.44 o                         
   5  10   3         63.85         55.54         1.76 o                         
   6  10   3          0.78          1.71         1.39 o                         
   7  10   3         18.57         16.52         1.62 o                         
   8  10   3         14.69         16.00         2.51 o                         
   9  10   3         20.26         15.04         4.66 o                         
 -11  11   3         30.60         27.08         3.55 o                         
 -10  11   3          5.86          4.55         1.90 o                         
  -9  11   3         16.62         18.40         1.79 o                         
  -8  11   3         10.05          6.50         1.11 o                         
  -7  11   3         33.26         32.92         1.22 o                         
  -6  11   3        136.37        131.72         2.46 o                         
  -5  11   3        254.32        234.87         3.91 o                         
  -4  11   3        351.90        354.20         5.35 o                         
  -3  11   3        148.78        135.36         2.12 o                         
  -2  11   3       1392.51       1419.80        22.89 o                         
  -1  11   3        106.03        132.64         2.74 o                         
   0  11   3         81.58         63.77         1.18 o                         
   1  11   3          0.08         -0.19         0.41 o                         
   2  11   3        237.78        229.12         3.54 o                         
   3  11   3         48.22         65.51         1.67 o                         
   4  11   3          1.51          1.20         0.87 o                         
   5  11   3         20.58         11.48         1.23 o                         
   6  11   3        230.95        207.41         4.77 o                         
   7  11   3          2.63          0.89         1.57 o                         
   8  11   3          0.11         -0.08         2.48 o                         
   9  11   3          4.26          4.16         4.77 o                         
 -11  12   3         24.47         18.24         3.35 o                         
 -10  12   3          0.47         -0.22         2.01 o                         
  -9  12   3          6.44          6.95         1.36 o                         
  -8  12   3         49.02         45.69         1.76 o                         
  -7  12   3         22.62         19.46         1.12 o                         
  -6  12   3         35.70         32.04         1.11 o                         
  -5  12   3        117.74        123.39         2.07 o                         
  -4  12   3         66.42         68.94         1.37 o                         
  -3  12   3        387.26        394.66         5.94 o                         
  -2  12   3         19.04         25.57         0.72 o                         
  -1  12   3          4.71          1.79         0.58 o                         
   0  12   3        359.10        278.36         5.15 o                         
   1  12   3          7.96          8.63         0.51 o                         
   2  12   3          1.49          1.99         0.61 o                         
   3  12   3        319.44        292.87         4.32 o                         
   4  12   3          9.98          7.46         0.95 o                         
   5  12   3         29.52         23.04         1.50 o                         
   6  12   3          0.44          1.65         1.29 o                         
   7  12   3          3.58          6.51         1.67 o                         
   8  12   3         13.71         16.78         2.31 o                         
   9  12   3          6.64          3.08         3.99 o                         
 -11  13   3         16.86         13.80         3.18 o                         
 -10  13   3          0.80          0.02         1.96 o                         
  -9  13   3         60.23         62.14         2.20 o                         
  -8  13   3         29.41         29.28         1.46 o                         
  -7  13   3          5.48          4.72         0.89 o                         
  -6  13   3         48.05         46.15         1.22 o                         
  -5  13   3          0.55          1.53         0.69 o                         
  -4  13   3        339.81        355.60         5.04 o                         
  -3  13   3         19.69         21.31         0.72 o                         
  -2  13   3        600.65        591.38         8.88 o                         
  -1  13   3        177.25        112.19         2.03 o                         
   0  13   3        160.39        154.80         2.85 o                         
   1  13   3       1404.08       1386.57        18.15 o                         
   2  13   3         96.70         85.81         1.78 o                         
   3  13   3         21.55         24.98         0.98 o                         
   4  13   3         68.82         60.59         1.85 o                         
   5  13   3          8.65          3.58         1.31 o                         
   6  13   3         71.45         65.34         2.51 o                         
   7  13   3          1.02         -1.62         1.62 o                         
   8  13   3          0.00          2.84         2.24 o                         
 -11  14   3         65.05         59.52         5.72 o                         
 -10  14   3          0.16          1.64         2.34 o                         
  -9  14   3          0.44          0.03         1.45 o                         
  -8  14   3          0.36          0.47         1.17 o                         
  -7  14   3        190.67        184.17         3.57 o                         
  -6  14   3        421.80        449.36         7.71 o                         
  -5  14   3        424.00        441.16         6.75 o                         
  -4  14   3        241.02        231.26         3.49 o                         
  -3  14   3        613.08        626.56         9.46 o                         
  -2  14   3          2.98          2.48         0.51 o                         
  -1  14   3        680.38        625.43         8.87 o                         
   0  14   3        311.77        303.84         6.30 o                         
   1  14   3         36.79         32.75         1.03 o                         
   2  14   3        347.47        343.75         4.76 o                         
   3  14   3        652.55        645.00        10.86 o                         
   4  14   3        184.79        175.63         3.16 o                         
   5  14   3          3.63          6.22         1.20 o                         
   6  14   3         72.15         74.24         2.63 o                         
   7  14   3         59.18         54.37         2.96 o                         
   8  14   3         14.28         12.01         2.41 o                         
 -10  15   3         13.07         15.81         2.52 o                         
  -9  15   3          4.35          1.50         1.68 o                         
  -8  15   3         45.14         41.17         1.75 o                         
  -7  15   3         66.41         64.04         1.87 o                         
  -6  15   3          6.35          7.01         0.92 o                         
  -5  15   3          9.00         13.46         0.81 o                         
  -4  15   3         36.98         40.45         0.95 o                         
  -3  15   3        188.70        181.38         3.09 o                         
  -2  15   3         51.87         52.98         1.12 o                         
  -1  15   3         59.56         57.67         1.04 o                         
   0  15   3         33.15         36.24         1.06 o                         
   1  15   3        444.08        441.18         6.66 o                         
   2  15   3        497.16        471.75         6.80 o                         
   3  15   3         18.25         20.86         0.72 o                         
   4  15   3          0.01          0.83         0.69 o                         
   5  15   3          4.12          4.02         0.87 o                         
   6  15   3          3.16          1.92         1.84 o                         
   7  15   3          7.48          6.23         2.68 o                         
   8  15   3          4.71          2.12         4.85 o                         
 -10  16   3         18.06         22.23         2.90 o                         
  -9  16   3          2.04          4.56         2.32 o                         
  -8  16   3         89.83         94.85         2.56 o                         
  -7  16   3          5.84          2.26         0.98 o                         
  -6  16   3        122.76        127.30         3.10 o                         
  -5  16   3        249.12        254.35         4.44 o                         
  -4  16   3        105.70        106.18         1.82 o                         
  -3  16   3          0.23          1.68         0.45 o                         
  -2  16   3        228.92        223.05         3.65 o                         
  -1  16   3        834.17        839.42        11.50 o                         
   0  16   3        320.78        336.23         5.12 o                         
   1  16   3         39.15         44.83         1.17 o                         
   2  16   3         29.45         30.55         1.17 o                         
   3  16   3        162.18        186.51         3.26 o                         
   4  16   3          1.93          3.16         1.20 o                         
   5  16   3         75.71         78.15         2.06 o                         
   6  16   3         67.86         83.57         3.19 o                         
   7  16   3          0.00         -0.44         3.13 o                         
   8  16   3         20.45         17.73         4.04 o                         
 -10  17   3          9.98          4.74         2.35 o                         
  -9  17   3          8.10          7.99         1.85 o                         
  -8  17   3         89.09         97.21         3.43 o                         
  -7  17   3        285.52        298.66         5.46 o                         
  -6  17   3        342.90        343.32         6.91 o                         
  -5  17   3        434.14        417.02         6.93 o                         
  -4  17   3        102.58        103.06         1.85 o                         
  -3  17   3        509.86        516.44         8.93 o                         
  -2  17   3          0.28          1.64         0.34 o                         
  -1  17   3         65.66         71.31         1.31 o                         
   0  17   3        258.63        261.79         4.09 o                         
   1  17   3        441.09        453.82         8.38 o                         
   2  17   3         18.41         21.02         1.09 o                         
   3  17   3         93.99         81.38         1.92 o                         
   4  17   3         75.11         67.69         1.93 o                         
   5  17   3         27.09         29.53         1.95 o                         
   6  17   3         25.71         21.91         2.29 o                         
   7  17   3         39.08         35.93         3.13 o                         
   8  17   3        149.06        135.31         7.29 o                         
 -10  18   3          5.32          5.76         2.74 o                         
  -8  18   3         16.05         16.69         1.95 o                         
  -7  18   3          2.00          0.48         1.15 o                         
  -6  18   3          0.93          0.53         0.92 o                         
  -5  18   3        138.79        135.75         2.57 o                         
  -4  18   3          5.64          7.60         0.72 o                         
  -3  18   3         88.06         82.00         1.85 o                         
  -2  18   3        203.72        189.83         3.10 o                         
  -1  18   3       2142.15       2158.01        31.19 o                         
   0  18   3        919.06        959.31        14.00 o                         
   1  18   3         95.25         94.78         1.96 o                         
   2  18   3         21.45         17.25         1.01 o                         
   3  18   3        109.22        115.54         2.62 o                         
   4  18   3         34.87         33.30         1.48 o                         
   5  18   3         64.95         57.87         2.27 o                         
   6  18   3         30.40         26.57         2.96 o                         
   7  18   3          7.77          3.68         4.11 o                         
  -9  19   3        126.92        126.81         4.30 o                         
  -8  19   3          0.45          2.49         1.54 o                         
  -7  19   3         12.75          7.39         1.39 o                         
  -6  19   3          7.77          8.01         1.12 o                         
  -5  19   3        249.25        259.42         4.66 o                         
  -4  19   3         55.03         52.96         1.36 o                         
  -3  19   3        111.27        120.92         2.32 o                         
  -2  19   3         96.55        105.69         1.98 o                         
  -1  19   3          5.90          5.69         0.62 o                         
   0  19   3        177.38        176.08         3.15 o                         
   1  19   3        135.91        141.33         2.90 o                         
   2  19   3        372.12        396.50         6.99 o                         
   3  19   3          0.36          0.62         0.93 o                         
   4  19   3        126.96        133.39         3.19 o                         
   5  19   3        100.69        107.59         2.82 o                         
   6  19   3          2.67          4.21         3.08 o                         
   7  19   3          0.01          7.45         3.75 o                         
  -9  20   3          5.24         -1.12         4.24 o                         
  -8  20   3         11.47         10.97         1.67 o                         
  -7  20   3        439.59        472.78        12.54 o                         
  -6  20   3         81.79         80.44         2.52 o                         
  -5  20   3        123.37        127.51         2.68 o                         
  -4  20   3        393.46        420.11         7.56 o                         
  -3  20   3         28.03         30.60         0.97 o                         
  -2  20   3         97.03         87.29         1.54 o                         
  -1  20   3         42.54         39.31         1.06 o                         
   0  20   3        427.72        454.56         8.17 o                         
   1  20   3          0.25          0.20         0.78 o                         
   2  20   3         19.64         19.23         1.03 o                         
   3  20   3         35.57         40.42         1.60 o                         
   4  20   3        179.05        173.35         4.11 o                         
   5  20   3         28.17         23.01         2.12 o                         
   6  20   3         17.43         16.14         3.66 o                         
   7  20   3         34.64         38.53         4.39 o                         
  -9  21   3         38.86        170.92        38.49 o                         
  -8  21   3          3.24          0.48         1.92 o                         
  -7  21   3          4.10          4.88         1.53 o                         
  -6  21   3          3.62          2.21         1.23 o                         
  -5  21   3         31.83         34.45         1.45 o                         
  -4  21   3         19.19         17.72         0.97 o                         
  -3  21   3        107.57        107.56         2.10 o                         
  -2  21   3        254.86        249.03         4.49 o                         
  -1  21   3          0.18          0.33         0.61 o                         
   0  21   3         12.46         11.69         0.95 o                         
   1  21   3          9.73         11.31         0.92 o                         
   2  21   3        195.92        210.95         4.36 o                         
   3  21   3        156.95        169.53         4.15 o                         
   4  21   3         24.53         27.03         2.01 o                         
   5  21   3          0.64          3.89         2.41 o                         
   6  21   3          0.14         -3.47         3.47 o                         
  -8  22   3         91.80         89.80         6.00 o                         
  -7  22   3          1.54          0.42         1.39 o                         
  -6  22   3        103.01        104.71         3.91 o                         
  -5  22   3         41.44         39.50         1.57 o                         
  -4  22   3        225.48        229.95         4.22 o                         
  -3  22   3         34.71         30.98         1.09 o                         
  -2  22   3         80.75         75.69         1.59 o                         
  -1  22   3        268.97        280.46         5.43 o                         
   0  22   3         30.40         30.99         1.25 o                         
   1  22   3        130.44        126.81         3.02 o                         
   2  22   3         30.04         27.77         1.36 o                         
   3  22   3          9.79          7.49         1.28 o                         
   4  22   3         17.11         16.20         2.74 o                         
   5  22   3         27.20         24.96         3.08 o                         
   6  22   3         92.06         92.11         5.13 o                         
  -8  23   3          0.36         -0.37         2.38 o                         
  -7  23   3          2.19          4.07         1.92 o                         
  -6  23   3         62.86         57.89         3.15 o                         
  -5  23   3          5.01          6.14         1.11 o                         
  -4  23   3        266.54        281.33         5.89 o                         
  -3  23   3        298.95        306.04         6.00 o                         
  -2  23   3          3.61          2.23         0.58 o                         
  -1  23   3         15.48         17.86         0.89 o                         
   0  23   3          4.75          3.60         0.87 o                         
   1  23   3        100.11         89.39         2.43 o                         
   2  23   3          8.23          6.25         1.03 o                         
   3  23   3        105.76        104.08         3.21 o                         
   4  23   3         74.14         69.42         3.79 o                         
   5  23   3          7.70          9.38         3.58 o                         
   6  23   3          8.26          2.37         3.51 o                         
  -7  24   3          2.18         -0.70         1.99 o                         
  -6  24   3          0.13         -0.09         1.74 o                         
  -5  24   3          0.03          0.78         1.42 o                         
  -4  24   3         20.57         17.54         1.18 o                         
  -3  24   3         16.08         13.99         1.06 o                         
  -2  24   3         41.17         41.07         1.39 o                         
  -1  24   3         49.40         46.26         1.50 o                         
   0  24   3         69.50         66.83         2.01 o                         
   1  24   3         41.39         37.40         1.82 o                         
   2  24   3          1.25          0.03         1.32 o                         
   3  24   3         14.66         12.82         1.60 o                         
   4  24   3          8.19          4.53         2.63 o                         
   5  24   3          1.43         -0.97         4.08 o                         
  -7  25   3          2.32          1.67         4.32 o                         
  -6  25   3          9.80          9.25         2.12 o                         
  -5  25   3          0.22          0.86         1.60 o                         
  -4  25   3          6.10          9.16         1.56 o                         
  -3  25   3          4.67          3.26         1.62 o                         
  -2  25   3         14.36         12.12         1.11 o                         
  -1  25   3          0.23          0.44         1.04 o                         
   0  25   3         31.12         27.11         1.56 o                         
   1  25   3          1.53          1.70         1.36 o                         
   2  25   3          7.27          7.79         1.62 o                         
   3  25   3          0.75         -0.84         2.76 o                         
   4  25   3          1.24          2.12         3.79 o                         
  -5  26   3          0.02          1.06         1.99 o                         
  -4  26   3         20.76         22.33         1.92 o                         
  -3  26   3          1.59         -0.30         1.60 o                         
  -2  26   3          0.11         -1.18         1.57 o                         
  -1  26   3         40.06         42.10         2.13 o                         
   0  26   3         11.99         10.89         1.64 o                         
   1  26   3         37.95         41.52         3.47 o                         
   2  26   3         27.58         27.70         2.98 o                         
   3  26   3         57.39         63.40         4.91 o                         
   4  26   3          0.57         -3.94         3.94 o                         
  -5  27   3          8.37          4.94         4.11 o                         
  -4  27   3          0.22          2.37         3.49 o                         
  -3  27   3         90.75        103.00         7.48 o                         
  -2  27   3          3.96          4.74         3.89 o                         
  -1  27   3          2.58         10.44         3.68 o                         
   0  27   3         14.16         21.83         4.10 o                         
   1  27   3         60.25         61.56         4.92 o                         
   2  27   3         42.37         47.69         4.55 o                         
   3  27   3         33.84         41.71         4.85 o                         
  -5  28   3         28.05         26.46         7.09 o                         
  -4  28   3          8.65         22.44        12.17 o                         
  -3  28   3         44.09         52.98         6.79 o                         
  -2  28   3          0.53          8.52         6.00 o                         
  -1  28   3          0.12          1.99         4.56 o                         
   0  28   3          7.65          5.61         4.13 o                         
   1  28   3         23.60         28.84         4.41 o                         
   2  28   3          2.26          4.35         4.18 o                         
  -3  29   3         53.96         59.77         6.15 o                         
  -2  29   3        112.44        129.28        11.77 o                         
  -1  29   3         30.82         19.77         5.48 o                         
   0  29   3         13.88         18.90         5.44 o                         
   1  29   3          7.32         16.55         4.35 o                         
 -12   0   4          3.33         -0.65         4.94 o                         
 -11   0   4          0.15         -1.45         3.19 o                         
 -10   0   4          3.93         11.01         4.33 o                         
  -9   0   4         12.67          9.49         1.89 o                         
  -8   0   4        794.10        818.58        28.65 o                         
  -7   0   4         24.57         23.67         1.92 o                         
  -6   0   4         26.97         24.10         1.79 o                         
  -5   0   4       1072.10       1030.46        40.71 o                         
  -4   0   4       4618.62       4911.81       130.11 o                         
  -3   0   4       5094.17       5379.88       151.55 o                         
  -2   0   4        218.87        222.15         6.89 o                         
  -1   0   4       6728.34       6761.37       192.93 o                         
   0   0   4       1195.90       1332.07        24.53 o                         
   1   0   4         28.77         22.50         0.92 o                         
   2   0   4       3141.32       3249.55        53.24 o                         
   3   0   4          0.46          2.09         0.87 o                         
   4   0   4         19.74         15.07         1.25 o                         
   5   0   4          0.86          1.45         1.15 o                         
   6   0   4        669.88        714.02        15.51 o                         
   7   0   4          0.72          1.31         2.48 o                         
   8   0   4          8.53          6.70         2.40 o                         
   9   0   4          8.55         10.38         5.92 o                         
 -12   1   4          0.29          2.98         2.71 o                         
 -11   1   4          2.02          1.39         2.29 o                         
 -10   1   4         24.36         25.43         3.12 o                         
  -9   1   4          8.69          6.76         1.17 o                         
  -8   1   4          3.72          2.87         1.22 o                         
  -7   1   4         84.84         81.94         2.40 o                         
  -6   1   4         83.84         74.84         2.40 o                         
  -5   1   4       1363.35       1392.22        27.67 o                         
  -4   1   4       2493.59       2639.76        51.89 o                         
  -3   1   4       4175.09       4201.20        83.36 o                         
  -2   1   4          8.50         13.54         1.25 o                         
  -1   1   4        210.73        245.48         3.46 o                         
   0   1   4        522.75        514.28         7.09 o                         
   1   1   4        777.71        751.79         8.74 o                         
   2   1   4        522.31        527.24         6.53 o                         
   3   1   4         66.00         58.80         1.29 o                         
   4   1   4          0.49          3.01         0.73 o                         
   5   1   4          4.49          4.75         0.87 o                         
   6   1   4          4.49          7.09         1.18 o                         
   7   1   4          0.21          1.14         1.65 o                         
   8   1   4         80.44         93.09         3.88 o                         
   9   1   4          8.25          2.23         3.63 o                         
 -12   2   4          0.26          2.65         3.27 o                         
 -11   2   4          1.93          3.88         2.74 o                         
 -10   2   4          0.19          1.11         1.67 o                         
  -9   2   4         75.00         83.35         2.15 o                         
  -8   2   4         54.37         57.78         1.82 o                         
  -7   2   4        422.62        435.62         8.17 o                         
  -6   2   4        109.67        110.58         2.70 o                         
  -5   2   4         59.69         64.28         1.95 o                         
  -4   2   4       3199.56       3380.23        66.59 o                         
  -3   2   4         86.29        114.96         2.82 o                         
  -2   2   4        829.95        743.80        16.11 o                         
  -1   2   4        147.12        161.38         2.63 o                         
   0   2   4        263.05        235.48         3.31 o                         
   1   2   4        541.63        540.04         7.25 o                         
   2   2   4        238.81        223.90         2.96 o                         
   3   2   4         92.00        102.77         1.71 o                         
   4   2   4         23.86         21.69         0.90 o                         
   5   2   4         10.46         10.89         0.90 o                         
   6   2   4          2.79          6.19         1.11 o                         
   7   2   4         35.62         31.13         1.90 o                         
   8   2   4          4.25          6.45         2.20 o                         
   9   2   4         11.45          9.82         3.35 o                         
 -12   3   4          1.13          1.29         3.88 o                         
 -11   3   4        108.21        119.14         6.28 o                         
 -10   3   4         20.55         18.46         1.89 o                         
  -9   3   4         57.67         63.59         2.01 o                         
  -8   3   4         55.19         55.19         1.70 o                         
  -7   3   4        244.45        261.83         5.61 o                         
  -6   3   4          0.02         -0.19         0.83 o                         
  -5   3   4         59.12         62.46         1.82 o                         
  -4   3   4        138.98        172.38         3.71 o                         
  -3   3   4        396.64        418.19         8.29 o                         
  -2   3   4        255.71        236.17         4.02 o                         
  -1   3   4        106.27        104.65         1.70 o                         
   0   3   4          8.60         15.33         0.56 o                         
   1   3   4         49.92         58.23         0.98 o                         
   2   3   4       1169.38       1146.72        14.07 o                         
   3   3   4       1015.28       1008.12        11.94 o                         
   4   3   4         29.29         33.17         1.01 o                         
   5   3   4         61.62         56.63         1.51 o                         
   6   3   4         24.08         26.41         1.36 o                         
   7   3   4         16.75         23.12         1.87 o                         
   8   3   4         12.45         11.39         2.15 o                         
   9   3   4          0.98          2.73         4.07 o                         
 -12   4   4          1.82          4.04         3.83 o                         
 -11   4   4         25.62         31.88         2.87 o                         
 -10   4   4         10.49          8.16         1.82 o                         
  -9   4   4         35.64         33.41         1.68 o                         
  -8   4   4         33.31         29.32         1.46 o                         
  -7   4   4          1.80          2.56         0.95 o                         
  -6   4   4        142.95        144.45         3.40 o                         
  -5   4   4         36.68         33.30         1.64 o                         
  -4   4   4         62.08         68.93         1.50 o                         
  -3   4   4          7.90          9.36         0.83 o                         
  -2   4   4        265.07        250.57         3.95 o                         
  -1   4   4        545.98        572.17         9.81 o                         
   0   4   4        635.64        654.31         9.87 o                         
   1   4   4          5.92          4.60         0.42 o                         
   2   4   4        154.08        159.95         2.14 o                         
   3   4   4         41.95         35.20         0.87 o                         
   4   4   4        117.31        107.09         1.87 o                         
   5   4   4        172.24        171.15         3.07 o                         
   6   4   4         26.49         23.25         1.48 o                         
   7   4   4          7.27         12.50         1.81 o                         
   8   4   4         31.30         36.80         2.49 o                         
   9   4   4          2.82          3.26         2.84 o                         
 -12   5   4         48.34         51.89         5.13 o                         
 -11   5   4          4.80          2.94         2.80 o                         
 -10   5   4         19.33         15.30         1.79 o                         
  -9   5   4         28.37         31.64         1.73 o                         
  -8   5   4          5.61          6.25         1.01 o                         
  -7   5   4          0.28         -0.73         0.89 o                         
  -6   5   4         96.84         91.55         2.51 o                         
  -5   5   4         15.39         14.75         0.87 o                         
  -4   5   4         82.65         79.81         1.59 o                         
  -3   5   4          7.96          6.82         0.53 o                         
  -2   5   4        127.35        128.96         1.84 o                         
  -1   5   4         19.84         24.88         0.73 o                         
   0   5   4        404.27        409.28         7.02 o                         
   1   5   4        221.86        222.16         2.98 o                         
   2   5   4         50.46         56.41         1.09 o                         
   3   5   4         86.30         80.82         1.36 o                         
   4   5   4        208.83        207.75         2.98 o                         
   5   5   4         32.04         28.25         1.22 o                         
   6   5   4          0.28         -1.11         1.11 o                         
   7   5   4         28.81         32.67         2.04 o                         
   8   5   4          9.27          8.69         1.65 o                         
   9   5   4          0.52          0.93         3.49 o                         
 -12   6   4         25.77         33.48         4.36 o                         
 -11   6   4         19.33         17.11         2.52 o                         
 -10   6   4         19.26         18.70         2.13 o                         
  -9   6   4        126.35        133.22         3.96 o                         
  -8   6   4        356.22        361.64         7.21 o                         
  -7   6   4         38.07         41.34         1.43 o                         
  -6   6   4         59.18         55.66         1.68 o                         
  -5   6   4        431.20        446.95         8.47 o                         
  -4   6   4        914.13        903.18        15.32 o                         
  -3   6   4        137.86        138.97         2.21 o                         
  -2   6   4        315.52        303.37         4.63 o                         
  -1   6   4        607.36        557.45        11.53 o                         
   0   6   4        716.77        770.43        12.00 o                         
   1   6   4        242.14        246.13         3.07 o                         
   2   6   4        254.88        252.78         3.52 o                         
   3   6   4        743.12        766.12         9.61 o                         
   4   6   4        157.61        145.13         2.28 o                         
   5   6   4          0.89         -0.22         0.97 o                         
   6   6   4        259.03        278.66         5.50 o                         
   7   6   4          2.92          3.74         1.62 o                         
   8   6   4          1.22          3.33         2.03 o                         
   9   6   4          4.75         -1.11         3.04 o                         
 -12   7   4          0.13          2.63        11.54 o                         
 -11   7   4         47.95         45.95         3.30 o                         
 -10   7   4          1.23          4.39         1.93 o                         
  -9   7   4         40.29         35.18         1.90 o                         
  -8   7   4          4.26          6.50         1.22 o                         
  -7   7   4        206.85        220.01         4.10 o                         
  -6   7   4        339.43        350.04         6.61 o                         
  -5   7   4          0.13          1.46         0.58 o                         
  -4   7   4        418.55        423.87         6.99 o                         
  -3   7   4        501.46        494.05         6.68 o                         
  -2   7   4         14.61         12.99         1.03 o                         
  -1   7   4        364.06        375.60         7.24 o                         
   0   7   4        227.77        269.92         5.21 o                         
   1   7   4        578.81        623.43         8.51 o                         
   2   7   4         87.68         88.80         1.46 o                         
   3   7   4         19.45         28.19         0.97 o                         
   4   7   4        129.79        132.88         2.31 o                         
   5   7   4         83.16         75.94         1.68 o                         
   6   7   4         13.89         12.70         1.29 o                         
   7   7   4         35.23         41.80         2.32 o                         
   8   7   4          4.48          5.86         2.17 o                         
 -12   8   4          1.02          2.04         5.06 o                         
 -11   8   4          0.85         -0.11         2.85 o                         
 -10   8   4         34.03         34.85         2.15 o                         
  -9   8   4         44.36         42.16         1.99 o                         
  -8   8   4        247.94        244.60         5.27 o                         
  -7   8   4        101.72        101.80         2.63 o                         
  -6   8   4         23.43         21.30         1.08 o                         
  -5   8   4         73.67         72.23         1.62 o                         
  -4   8   4        246.90        249.08         3.96 o                         
  -3   8   4        196.26        214.03         4.05 o                         
  -2   8   4        127.58        128.86         3.48 o                         
  -1   8   4        537.56        505.85        11.62 o                         
   0   8   4         16.88         19.79         0.79 o                         
   1   8   4        274.28        291.90         3.66 o                         
   2   8   4        131.03        125.89         1.87 o                         
   3   8   4        323.17        337.83         5.02 o                         
   4   8   4        245.27        234.52         3.60 o                         
   5   8   4         14.16          9.08         0.97 o                         
   6   8   4        217.55        237.27         5.41 o                         
   7   8   4          1.84          2.15         2.10 o                         
   8   8   4          7.71          7.67         2.35 o                         
 -11   9   4         13.66         11.81         2.40 o                         
 -10   9   4         94.20         92.55         3.51 o                         
  -9   9   4          0.14          0.92         1.42 o                         
  -8   9   4         35.45         32.61         1.51 o                         
  -7   9   4         84.98         88.64         2.65 o                         
  -6   9   4        275.25        274.61         5.75 o                         
  -5   9   4          0.13          0.62         0.58 o                         
  -4   9   4        947.07        971.85        14.46 o                         
  -3   9   4        382.83        374.47         7.04 o                         
  -2   9   4        370.00        367.76         8.78 o                         
  -1   9   4       1422.70       1494.51        33.73 o                         
   0   9   4          0.11          1.25         0.61 o                         
   1   9   4       1272.74       1280.15        16.40 o                         
   2   9   4        589.37        560.48         7.73 o                         
   3   9   4        173.39        163.60         2.65 o                         
   4   9   4        559.73        573.26         8.38 o                         
   5   9   4         28.57         26.04         1.23 o                         
   6   9   4          3.28          0.84         1.11 o                         
   7   9   4          6.94          5.94         1.85 o                         
   8   9   4        142.78        152.93         5.24 o                         
 -11  10   4         16.16         16.89         3.08 o                         
 -10  10   4         39.61         32.18         2.63 o                         
  -9  10   4          0.15         -0.81         1.34 o                         
  -8  10   4        136.23        136.15         3.60 o                         
  -7  10   4        131.63        128.64         2.93 o                         
  -6  10   4         15.94         12.87         0.95 o                         
  -5  10   4        235.54        257.55         4.43 o                         
  -4  10   4         68.23         77.98         2.06 o                         
  -3  10   4         86.20         80.81         1.70 o                         
  -2  10   4        123.88        119.71         2.93 o                         
  -1  10   4       1000.32        994.85        23.18 o                         
   0  10   4         77.58         79.67         2.15 o                         
   1  10   4         10.78         12.18         0.55 o                         
   2  10   4          1.14          1.14         0.55 o                         
   3  10   4        413.77        394.60         5.23 o                         
   4  10   4        146.08        125.16         2.37 o                         
   5  10   4         12.39         16.37         1.12 o                         
   6  10   4         95.62        105.23         2.87 o                         
   7  10   4          4.05          1.43         1.89 o                         
   8  10   4          0.03         -1.48         4.52 o                         
 -11  11   4          3.31          0.03         3.58 o                         
 -10  11   4          0.90         -1.54         1.85 o                         
  -9  11   4         63.91         63.90         2.42 o                         
  -8  11   4         51.28         55.41         2.15 o                         
  -7  11   4          2.57          5.31         1.00 o                         
  -6  11   4        105.72        102.83         2.26 o                         
  -5  11   4        180.20        174.14         3.30 o                         
  -4  11   4        219.75        210.73         4.44 o                         
  -3  11   4        582.93        591.23        11.30 o                         
  -2  11   4        118.39        119.58         3.35 o                         
  -1  11   4         37.46         39.61         1.64 o                         
   0  11   4         24.47         28.48         1.11 o                         
   1  11   4        196.24        204.42         3.06 o                         
   2  11   4        280.27        271.08         4.35 o                         
   3  11   4         37.29         40.23         1.08 o                         
   4  11   4         66.14         61.94         1.65 o                         
   5  11   4         49.85         42.23         1.59 o                         
   6  11   4         34.40         35.91         1.85 o                         
   7  11   4          4.67          4.64         2.01 o                         
   8  11   4         14.05         14.29         4.91 o                         
 -11  12   4         33.51         31.89         4.19 o                         
 -10  12   4         13.97          8.41         2.37 o                         
  -9  12   4         42.43         37.77         1.93 o                         
  -8  12   4         10.30         14.79         1.28 o                         
  -7  12   4          7.28          6.78         1.08 o                         
  -6  12   4        340.50        355.06         7.11 o                         
  -5  12   4         22.48         21.58         1.06 o                         
  -4  12   4          7.54         10.33         0.78 o                         
  -3  12   4        181.10        188.27         4.27 o                         
  -2  12   4        359.61        359.08         9.52 o                         
  -1  12   4         38.29         38.99         1.65 o                         
   0  12   4        485.03        477.54         7.71 o                         
   1  12   4        208.09        219.04         3.20 o                         
   2  12   4          7.66          9.75         0.67 o                         
   3  12   4        273.56        255.45         3.79 o                         
   4  12   4          0.11          0.06         0.86 o                         
   5  12   4         78.53         77.84         2.26 o                         
   6  12   4          0.11          1.76         1.39 o                         
   7  12   4         94.42        100.82         4.16 o                         
   8  12   4         15.74         16.00         4.85 o                         
 -11  13   4          3.37          0.81         3.77 o                         
 -10  13   4          0.87          1.74         2.29 o                         
  -9  13   4        104.06         96.57         3.72 o                         
  -8  13   4        260.69        267.93         6.41 o                         
  -7  13   4          2.83          3.21         1.06 o                         
  -6  13   4          1.55          1.48         0.81 o                         
  -5  13   4        124.56        125.17         2.79 o                         
  -4  13   4       1282.33       1296.53        25.75 o                         
  -3  13   4        563.97        594.52        11.99 o                         
  -2  13   4        560.83        581.15        14.66 o                         
  -1  13   4        127.52        129.18         3.43 o                         
   0  13   4        384.37        392.95         6.93 o                         
   1  13   4         29.70         31.10         0.79 o                         
   2  13   4         23.64         26.27         0.86 o                         
   3  13   4         19.17         29.77         1.12 o                         
   4  13   4        148.16        125.67         2.62 o                         
   5  13   4         13.73         10.58         1.23 o                         
   6  13   4          8.67          9.29         1.67 o                         
   7  13   4         49.48         50.11         2.93 o                         
   8  13   4          0.06         -3.75         3.75 o                         
 -11  14   4          0.10         -3.65         3.88 o                         
 -10  14   4          1.52          4.86         2.46 o                         
  -9  14   4          5.73          4.35         1.65 o                         
  -8  14   4        456.52        500.10        10.20 o                         
  -7  14   4        106.43        115.06         2.74 o                         
  -6  14   4         25.11         23.48         1.39 o                         
  -5  14   4        393.90        394.08         7.55 o                         
  -4  14   4         19.18         16.69         1.00 o                         
  -3  14   4         50.10         47.12         1.60 o                         
  -2  14   4          2.59          1.81         0.67 o                         
  -1  14   4        122.19        114.37         3.44 o                         
   0  14   4         32.91         33.13         1.08 o                         
   1  14   4        720.59        664.28         9.57 o                         
   2  14   4        310.40        321.79         5.08 o                         
   3  14   4        177.55        179.07         3.24 o                         
   4  14   4         11.52          8.88         0.95 o                         
   5  14   4          1.45          1.46         1.04 o                         
   6  14   4         30.84         36.58         2.71 o                         
   7  14   4          1.78         -1.14         2.10 o                         
 -10  15   4         96.49         92.98         5.31 o                         
  -9  15   4         41.60         33.81         2.82 o                         
  -8  15   4        282.15        297.54         6.92 o                         
  -7  15   4          5.51          2.20         1.39 o                         
  -6  15   4        812.47        863.83        18.83 o                         
  -5  15   4        143.34        142.57         3.34 o                         
  -4  15   4          1.18          1.92         0.75 o                         
  -3  15   4       1093.95       1104.42        19.76 o                         
  -2  15   4          0.69         -0.69         0.69 o                         
  -1  15   4         58.00         54.91         1.67 o                         
   0  15   4        305.94        313.15         5.07 o                         
   1  15   4       1057.51        885.47        12.22 o                         
   2  15   4        329.51        321.16         5.07 o                         
   3  15   4        100.54         87.04         1.92 o                         
   4  15   4        372.02        385.90         7.49 o                         
   5  15   4          8.48          9.71         1.11 o                         
   6  15   4         15.64         14.66         2.09 o                         
 -10  16   4         55.21         52.46         4.16 o                         
  -9  16   4         20.02         19.27         2.57 o                         
  -8  16   4          5.42          5.95         1.71 o                         
  -7  16   4         20.46         16.22         1.81 o                         
  -6  16   4          6.03          7.88         1.26 o                         
  -5  16   4        164.30        167.64         3.87 o                         
  -4  16   4        197.52        198.24         4.96 o                         
  -3  16   4        153.15        151.52         2.98 o                         
  -2  16   4         65.53         65.53         1.87 o                         
  -1  16   4       1198.63       1234.43        24.47 o                         
   0  16   4        407.56        408.18         7.05 o                         
   1  16   4         17.97         14.51         0.65 o                         
   2  16   4          1.48          2.07         0.83 o                         
   3  16   4         75.43         82.40         1.79 o                         
   4  16   4         59.61         69.56         2.06 o                         
   5  16   4         42.98         40.03         2.09 o                         
   6  16   4          3.24          4.25         2.15 o                         
   7  16   4          0.18          2.38         3.68 o                         
 -10  17   4         58.03         48.52         4.71 o                         
  -9  17   4         53.69         57.56         3.63 o                         
  -8  17   4         34.06         36.69         3.05 o                         
  -7  17   4          3.43          2.76         1.57 o                         
  -6  17   4          0.29          0.26         1.34 o                         
  -5  17   4         11.60          9.36         1.14 o                         
  -4  17   4          2.71          2.62         1.17 o                         
  -3  17   4         82.19         79.68         1.84 o                         
  -2  17   4         14.12         13.79         1.00 o                         
  -1  17   4          6.34          3.77         0.97 o                         
   0  17   4          0.95          1.56         0.65 o                         
   1  17   4          8.98          1.08         0.39 o                         
   2  17   4         34.59         38.61         1.20 o                         
   3  17   4        108.97        104.48         2.29 o                         
   4  17   4          9.43          8.72         1.37 o                         
   5  17   4          5.52          5.81         2.04 o                         
   6  17   4          2.76          4.28         2.24 o                         
   7  17   4         43.30         28.93         4.58 o                         
 -10  18   4         27.91         14.13         4.24 o                         
  -9  18   4         10.31          7.90         2.77 o                         
  -8  18   4          0.56          0.33         2.12 o                         
  -7  18   4        114.70        120.57         5.61 o                         
  -6  18   4        145.51        152.04         4.82 o                         
  -5  18   4         11.95         11.89         1.14 o                         
  -4  18   4        106.74        104.62         3.43 o                         
  -3  18   4         17.36         16.39         1.11 o                         
  -2  18   4        150.76        155.44         3.30 o                         
  -1  18   4         66.09         65.63         2.35 o                         
   0  18   4         78.40         64.87         1.71 o                         
   1  18   4         27.90         11.62         0.53 o                         
   2  18   4         41.91         37.54         1.14 o                         
   3  18   4          7.59          7.76         1.06 o                         
   4  18   4         20.19         17.78         1.40 o                         
   5  18   4         24.18         22.93         3.71 o                         
   6  18   4          0.27          0.08         5.83 o                         
  -9  19   4         14.47         13.06         4.67 o                         
  -8  19   4         22.98         30.32         3.41 o                         
  -7  19   4          4.52          2.85         1.95 o                         
  -6  19   4        116.02        107.09         4.97 o                         
  -5  19   4          0.49          0.81         1.15 o                         
  -4  19   4         88.25         90.98         2.43 o                         
  -3  19   4         80.42         80.00         2.18 o                         
  -2  19   4         13.21         13.10         1.08 o                         
  -1  19   4         40.82         37.21         1.79 o                         
   0  19   4        652.32        688.37        11.78 o                         
   1  19   4          0.34          0.22         0.44 o                         
   2  19   4          0.78          0.30         0.79 o                         
   3  19   4         49.44         44.77         1.67 o                         
   4  19   4          5.54          2.41         1.54 o                         
   5  19   4         18.27         21.59         3.68 o                         
   6  19   4         83.98         89.55         5.17 o                         
  -9  20   4          8.69          4.32         4.85 o                         
  -8  20   4          2.80          2.94         2.31 o                         
  -7  20   4          2.00         -0.16         2.31 o                         
  -6  20   4          0.01          0.17         1.99 o                         
  -5  20   4        104.55         98.04         3.71 o                         
  -4  20   4         20.63         18.45         1.25 o                         
  -3  20   4         99.02         98.02         2.66 o                         
  -2  20   4         25.26         19.94         1.23 o                         
  -1  20   4         28.68         29.88         1.81 o                         
   0  20   4          2.55          2.23         0.64 o                         
   1  20   4         22.30         22.84         0.84 o                         
   2  20   4          3.43          4.49         0.84 o                         
   3  20   4         61.65         59.82         2.18 o                         
   4  20   4          3.19          3.83         2.51 o                         
   5  20   4         30.73         21.47         3.12 o                         
   6  20   4          1.07         -3.74         3.74 o                         
  -8  21   4          1.97          0.22         4.95 o                         
  -7  21   4         18.65         20.72         2.98 o                         
  -6  21   4         14.60         14.47         2.35 o                         
  -5  21   4          0.00          0.59         1.82 o                         
  -4  21   4         42.96         39.78         1.65 o                         
  -3  21   4         27.32         27.83         1.59 o                         
  -2  21   4          5.39          3.96         1.04 o                         
  -1  21   4          0.09          0.37         1.26 o                         
   0  21   4        104.90        102.87         2.51 o                         
   1  21   4         39.16         38.69         1.82 o                         
   2  21   4         10.79         12.45         1.06 o                         
   3  21   4        107.99        130.19         4.44 o                         
   4  21   4          1.21         -1.06         2.49 o                         
   5  21   4         77.42         89.40         5.25 o                         
  -8  22   4          3.62          4.22         5.25 o                         
  -7  22   4          4.05          5.81         2.63 o                         
  -6  22   4         84.60         77.17         3.99 o                         
  -5  22   4         27.34         22.37         2.29 o                         
  -3  22   4          0.12          0.11         1.32 o                         
  -2  22   4         34.10         38.56         2.12 o                         
  -1  22   4          0.30         -0.39         1.53 o                         
   0  22   4          7.56          9.13         0.67 o                         
   1  22   4         55.45         66.72         2.62 o                         
   2  22   4          1.27          2.24         1.82 o                         
   3  22   4          0.35          5.81         3.38 o                         
   4  22   4          7.68          7.15         3.16 o                         
   5  22   4         14.29         11.19         3.26 o                         
  -8  23   4          7.65          4.71         4.41 o                         
  -7  23   4         60.77         59.35         5.47 o                         
  -6  23   4          2.61         -1.15         2.29 o                         
  -5  23   4          1.26          1.95         1.82 o                         
  -4  23   4          7.70          9.39         1.51 o                         
  -3  23   4        142.91        145.70         4.64 o                         
  -2  23   4         16.57         20.71         1.92 o                         
  -1  23   4         14.87         14.04         1.56 o                         
   0  23   4         15.46         12.59         1.57 o                         
   1  23   4        237.30        270.99         8.78 o                         
   2  23   4         55.03         58.63         3.74 o                         
   3  23   4          5.56          1.17         2.49 o                         
   4  23   4          3.94          2.52         3.18 o                         
  -7  24   4          6.26          3.75         3.79 o                         
  -6  24   4          0.15          0.97         3.18 o                         
  -5  24   4         36.99         42.04         3.16 o                         
  -4  24   4         28.30         34.65         5.89 o                         
  -3  24   4         10.12          7.85         2.23 o                         
  -2  24   4         23.83         19.23         2.52 o                         
  -1  24   4        327.37        361.43        12.96 o                         
   0  24   4          0.30         -3.43         3.43 o                         
   1  24   4          8.29          5.64         2.76 o                         
   2  24   4          2.94          0.34         2.79 o                         
   3  24   4         75.65         77.35         5.20 o                         
   4  24   4         58.49         63.20         5.24 o                         
  -5  25   4        137.09        144.11         9.52 o                         
  -4  25   4         35.24         20.55         4.50 o                         
  -3  25   4        138.87        156.03         9.79 o                         
  -2  25   4          1.31          1.22         3.52 o                         
  -1  25   4         21.69         22.28         3.97 o                         
   0  25   4          8.23          7.40         3.08 o                         
   1  25   4        101.09        110.31         6.12 o                         
   2  25   4         35.51         45.59         4.89 o                         
   3  25   4         42.15         46.91         5.19 o                         
  -6  26   4         10.82         10.24         6.59 o                         
  -5  26   4          0.83          7.00         5.41 o                         
  -4  26   4          3.66         12.20         5.66 o                         
  -3  26   4          6.94          4.33         4.02 o                         
  -2  26   4         16.26         26.47         4.66 o                         
  -1  26   4        148.07        170.12         7.57 o                         
   0  26   4         78.23         70.42         4.97 o                         
   1  26   4          6.72         12.17         5.81 o                         
   2  26   4         51.65         48.88         4.50 o                         
   3  26   4         19.63          7.09         5.00 o                         
  -5  27   4         33.96         31.82         8.21 o                         
  -4  27   4         97.70        108.93         9.16 o                         
  -3  27   4         21.11         24.74         6.34 o                         
  -2  27   4        138.47        155.27        11.06 o                         
  -1  27   4         64.27         77.38         7.12 o                         
   0  27   4          2.13         -0.03         2.99 o                         
   1  27   4          0.88          1.67         3.37 o                         
   2  27   4         27.32         27.58         4.60 o                         
  -3  28   4          8.88          6.14         6.51 o                         
  -2  28   4         11.85         11.09         3.52 o                         
  -1  28   4         18.05         20.15         4.46 o                         
   0  28   4        103.47        102.12         7.00 o                         
 -12   1   5        109.48        113.24         6.47 o                         
 -11   1   5         28.59         25.72         2.87 o                         
 -10   1   5         14.91         14.69         3.18 o                         
  -9   1   5        126.08        115.62         3.01 o                         
  -8   1   5        313.85        325.04         6.42 o                         
  -7   1   5         61.95         66.54         2.17 o                         
  -6   1   5         86.20        101.50         3.29 o                         
  -5   1   5        471.48        477.12         9.86 o                         
  -4   1   5         58.43         49.60         1.79 o                         
  -3   1   5        257.06        266.50         5.08 o                         
  -2   1   5         62.81         59.12         1.20 o                         
  -1   1   5        719.55        714.28         9.50 o                         
   0   1   5        185.33        190.28         2.73 o                         
   1   1   5        150.28        152.25         2.31 o                         
   2   1   5        198.89        203.12         2.71 o                         
   3   1   5        866.90        915.57        11.40 o                         
   4   1   5          1.54          1.79         0.86 o                         
   5   1   5          7.99          8.96         1.00 o                         
   6   1   5        221.97        253.12         5.49 o                         
   7   1   5          8.26          7.40         1.87 o                         
   8   1   5          5.81          6.61         3.52 o                         
 -12   2   5          0.05          1.17         3.41 o                         
 -11   2   5          1.02          1.11         2.84 o                         
 -10   2   5        134.04        137.22         4.43 o                         
  -9   2   5         19.92         19.29         1.68 o                         
  -8   2   5         15.34         12.50         1.65 o                         
  -7   2   5         17.26         17.19         1.51 o                         
  -6   2   5       1412.84       1534.81        36.61 o                         
  -5   2   5          0.84          1.28         1.20 o                         
  -4   2   5         68.89         70.59         2.18 o                         
  -3   2   5        294.75        301.58         5.65 o                         
  -2   2   5          7.02          5.27         0.51 o                         
  -1   2   5        697.46        732.24        10.64 o                         
   0   2   5        545.18        578.22         7.35 o                         
   1   2   5         46.69         50.58         1.06 o                         
   2   2   5        198.95        206.02         3.06 o                         
   3   2   5        459.37        470.41         6.02 o                         
   4   2   5        674.72        686.03         9.57 o                         
   5   2   5         10.20          9.16         1.08 o                         
   6   2   5         30.22         29.65         1.81 o                         
   7   2   5          0.29          3.30         2.24 o                         
   8   2   5         13.14          8.27         3.05 o                         
 -12   3   5         13.69         15.95         4.39 o                         
 -11   3   5          0.40         -2.56         2.84 o                         
 -10   3   5         15.21         16.13         1.90 o                         
  -9   3   5         12.76          8.93         1.32 o                         
  -8   3   5          4.29          4.95         1.31 o                         
  -7   3   5         89.24         91.40         2.46 o                         
  -6   3   5        905.81        914.42        19.03 o                         
  -5   3   5        349.23        386.95         9.22 o                         
  -4   3   5          0.80          1.03         0.72 o                         
  -3   3   5        375.64        376.92         7.61 o                         
  -2   3   5         10.55         11.02         0.56 o                         
  -1   3   5         73.18         79.91         1.50 o                         
   0   3   5         76.72         78.12         1.64 o                         
   1   3   5        242.21        245.47         3.54 o                         
   2   3   5         80.74         72.68         1.53 o                         
   3   3   5        175.83        206.04         2.85 o                         
   4   3   5         50.79         56.45         1.40 o                         
   5   3   5          0.53          1.26         1.04 o                         
   6   3   5         17.81         21.91         1.59 o                         
   7   3   5          0.04         -1.79         1.90 o                         
   8   3   5         12.25          7.98         3.08 o                         
 -12   4   5          0.19         -3.71         3.71 o                         
 -11   4   5          3.47          6.47         2.21 o                         
 -10   4   5         46.15         46.78         2.71 o                         
  -9   4   5         15.81         19.05         1.51 o                         
  -8   4   5        143.74        148.28         3.07 o                         
  -7   4   5         16.65         15.85         1.34 o                         
  -6   4   5        408.82        437.39        10.14 o                         
  -5   4   5        476.47        497.79        11.13 o                         
  -4   4   5         84.24         76.58         2.03 o                         
  -3   4   5         84.30         97.31         1.93 o                         
  -2   4   5        333.22        341.89         6.02 o                         
  -1   4   5        124.11        125.99         2.56 o                         
   0   4   5         36.14         43.19         1.17 o                         
   1   4   5        110.70        108.26         1.53 o                         
   2   4   5         57.70         56.55         1.15 o                         
   3   4   5        124.59        127.50         2.07 o                         
   4   4   5         46.54         52.21         1.31 o                         
   5   4   5         94.00        108.77         2.56 o                         
   6   4   5          0.37          1.85         1.31 o                         
   7   4   5          0.45          2.20         1.74 o                         
   8   4   5         10.09         10.95         4.05 o                         
 -12   5   5          0.95         -1.40         5.19 o                         
 -11   5   5         48.23         41.77         3.33 o                         
 -10   5   5         95.82         87.62         3.29 o                         
  -9   5   5         61.97         68.58         2.26 o                         
  -8   5   5        264.00        263.95         5.16 o                         
  -7   5   5          6.29          7.48         1.22 o                         
  -6   5   5          5.32          4.61         0.89 o                         
  -5   5   5         72.57         70.90         1.73 o                         
  -4   5   5        668.78        668.87         9.93 o                         
  -3   5   5        134.02        123.89         2.65 o                         
  -2   5   5         95.22        101.82         2.04 o                         
  -1   5   5       1181.34       1187.45        20.95 o                         
   0   5   5          1.44          0.62         0.62 o                         
   1   5   5        432.95        435.77         5.13 o                         
   2   5   5         12.31         15.21         0.70 o                         
   3   5   5         93.75        103.15         1.98 o                         
   4   5   5          6.82          4.89         0.92 o                         
   5   5   5          0.58          1.04         1.18 o                         
   6   5   5          4.68          2.91         1.32 o                         
   7   5   5         70.85         83.27         3.76 o                         
   8   5   5          0.15         -4.56         4.56 o                         
 -11   6   5          7.78          8.94         3.29 o                         
 -10   6   5         17.62         14.46         1.98 o                         
  -9   6   5         12.17         12.07         1.34 o                         
  -8   6   5        144.19        155.28         3.40 o                         
  -7   6   5         54.77         57.98         1.93 o                         
  -6   6   5        239.71        251.25         4.65 o                         
  -5   6   5        369.48        376.97         7.05 o                         
  -4   6   5         68.89         64.30         1.26 o                         
  -3   6   5        107.91        108.79         1.90 o                         
  -2   6   5        314.85        319.15         5.88 o                         
  -1   6   5        371.18        373.33         6.22 o                         
   0   6   5          0.67          1.96         0.58 o                         
   1   6   5         46.46         50.39         0.95 o                         
   2   6   5         32.99         31.54         0.90 o                         
   3   6   5        303.73        312.59         5.38 o                         
   4   6   5          0.07          1.06         0.83 o                         
   5   6   5          9.55         13.54         1.22 o                         
   6   6   5         86.91         95.80         3.15 o                         
   7   6   5         13.28         12.12         2.06 o                         
   8   6   5         16.50         10.63         3.43 o                         
 -11   7   5          0.26         -0.03         2.45 o                         
 -10   7   5         24.51         28.76         2.57 o                         
  -9   7   5         10.49          9.39         1.53 o                         
  -8   7   5        104.28        111.71         2.74 o                         
  -7   7   5        260.10        285.10         6.05 o                         
  -6   7   5          7.33          7.34         0.78 o                         
  -5   7   5        761.47        780.32        13.54 o                         
  -4   7   5          0.44         -0.20         0.47 o                         
  -3   7   5        733.42        726.34         8.90 o                         
  -2   7   5        201.57        203.51         4.47 o                         
  -1   7   5        417.26        439.07         9.02 o                         
   0   7   5         20.61         17.95         1.04 o                         
   1   7   5        404.37        426.02         6.96 o                         
   2   7   5        771.85        810.29        10.96 o                         
   3   7   5         15.80         11.26         0.90 o                         
   4   7   5        134.71        135.00         2.57 o                         
   5   7   5         49.16         44.77         1.90 o                         
   6   7   5         35.64         32.58         1.82 o                         
   7   7   5          0.16         -1.73         1.84 o                         
 -11   8   5          2.68         -0.14         2.60 o                         
 -10   8   5        122.66        124.92         5.14 o                         
  -9   8   5         13.86         12.53         1.59 o                         
  -8   8   5        107.34        113.33         2.85 o                         
  -7   8   5        389.30        412.80         8.25 o                         
  -6   8   5          9.60          8.63         0.83 o                         
  -5   8   5        184.12        195.51         3.46 o                         
  -4   8   5        144.57        144.68         3.07 o                         
  -3   8   5        679.34        681.24        13.71 o                         
  -2   8   5        201.40        217.24         5.05 o                         
  -1   8   5        510.75        517.70        10.36 o                         
   0   8   5       1236.62       1311.92        25.26 o                         
   1   8   5        142.90        132.33         2.40 o                         
   2   8   5         13.03         10.72         0.69 o                         
   3   8   5          7.98          4.02         0.67 o                         
   4   8   5        147.45        168.58         2.85 o                         
   5   8   5          1.80          3.07         1.11 o                         
   6   8   5         27.57         24.38         1.67 o                         
   7   8   5          0.37          1.54         1.67 o                         
 -11   9   5         26.30         22.02         4.41 o                         
 -10   9   5         60.95         65.37         3.47 o                         
  -9   9   5         21.78         17.92         1.62 o                         
  -8   9   5          3.86          3.69         1.12 o                         
  -7   9   5         95.70         97.31         2.56 o                         
  -6   9   5        143.59        143.99         2.91 o                         
  -5   9   5         33.04         30.93         0.98 o                         
  -4   9   5        144.43        132.61         2.88 o                         
  -3   9   5         10.01          8.10         1.25 o                         
  -2   9   5         28.65         31.16         1.36 o                         
  -1   9   5          5.84          3.26         1.22 o                         
   0   9   5         22.48         24.13         1.20 o                         
   1   9   5        134.70        143.80         2.71 o                         
   2   9   5        213.46        206.86         3.26 o                         
   3   9   5        197.12        197.78         3.30 o                         
   4   9   5         28.57         24.80         1.22 o                         
   5   9   5          2.63          1.26         1.09 o                         
   6   9   5          1.22         -0.17         1.28 o                         
   7   9   5          0.87          0.12         2.88 o                         
 -11  10   5         29.17         19.93         3.83 o                         
 -10  10   5         11.85          9.21         2.91 o                         
  -9  10   5          3.68          4.58         1.90 o                         
  -8  10   5          3.01          4.30         1.11 o                         
  -7  10   5         23.75         21.61         1.23 o                         
  -6  10   5        151.43        170.39         3.30 o                         
  -5  10   5          7.38          6.67         0.79 o                         
  -4  10   5          1.09          1.23         0.55 o                         
  -3  10   5        234.37        237.24         5.50 o                         
  -2  10   5        223.54        228.91         5.10 o                         
  -1  10   5          9.44          8.30         1.00 o                         
   0  10   5         45.77         39.19         2.01 o                         
   1  10   5        420.85        435.82         7.86 o                         
   2  10   5         42.22         42.49         1.01 o                         
   3  10   5         24.84         23.09         0.93 o                         
   4  10   5          0.21          0.61         0.87 o                         
   5  10   5         75.14         75.09         2.03 o                         
   6  10   5         41.69         43.75         3.01 o                         
   7  10   5         25.47         17.54         3.72 o                         
 -11  11   5          7.89          4.66         3.13 o                         
 -10  11   5         18.53         19.65         2.99 o                         
  -9  11   5          5.47          4.25         1.82 o                         
  -8  11   5         41.74         41.82         1.71 o                         
  -7  11   5         63.56         64.43         1.96 o                         
  -6  11   5          2.79          3.99         0.70 o                         
  -5  11   5         72.88         72.10         1.93 o                         
  -4  11   5        788.80        843.38        14.10 o                         
  -3  11   5        152.94        168.06         4.97 o                         
  -2  11   5         10.38         10.81         1.04 o                         
  -1  11   5        230.99        249.54         4.90 o                         
   0  11   5         46.49         44.47         1.70 o                         
   1  11   5         47.55         44.08         1.65 o                         
   2  11   5         39.02         38.44         0.92 o                         
   3  11   5         32.37         34.48         1.08 o                         
   4  11   5         85.96         75.87         1.89 o                         
   5  11   5          6.40          4.61         1.26 o                         
   6  11   5          7.31          5.59         1.93 o                         
   7  11   5          1.33          3.86         4.81 o                         
 -11  12   5          3.54          2.40         2.79 o                         
 -10  12   5          2.39          1.08         2.15 o                         
  -9  12   5          9.76          7.48         1.74 o                         
  -8  12   5          2.17         -0.23         1.56 o                         
  -7  12   5         49.09         46.37         1.62 o                         
  -6  12   5          4.57          4.52         0.87 o                         
  -5  12   5        154.31        151.50         3.18 o                         
  -4  12   5         40.18         48.10         1.65 o                         
  -3  12   5         97.78         94.27         3.04 o                         
  -2  12   5        189.33        196.93         3.93 o                         
  -1  12   5        216.44        232.85         4.60 o                         
   0  12   5         38.29         37.80         1.57 o                         
   1  12   5        182.79        176.13         3.59 o                         
   2  12   5         14.60         16.59         0.70 o                         
   3  12   5          0.79          1.46         0.72 o                         
   4  12   5          0.17         -0.65         0.92 o                         
   5  12   5          1.39          0.16         1.12 o                         
   6  12   5         19.07         16.84         1.98 o                         
   7  12   5          9.76         -1.03         4.32 o                         
 -10  13   5         51.86         40.82         3.37 o                         
  -9  13   5         19.29         23.06         2.37 o                         
  -8  13   5          4.25          4.46         1.59 o                         
  -7  13   5          3.30          2.59         0.95 o                         
  -6  13   5         71.77         77.63         2.13 o                         
  -5  13   5        109.27        113.88         2.70 o                         
  -4  13   5         84.08         84.56         2.28 o                         
  -3  13   5         24.52         26.13         1.70 o                         
  -2  13   5         12.60         11.12         1.67 o                         
  -1  13   5        717.96        760.72        13.68 o                         
   0  13   5         54.93         56.10         1.81 o                         
   1  13   5         30.71         27.61         1.23 o                         
   2  13   5         25.75         27.06         0.83 o                         
   3  13   5         17.75         11.78         0.84 o                         
   4  13   5         46.65         47.76         1.60 o                         
   5  13   5          0.08         -1.46         1.46 o                         
   6  13   5          3.69          6.06         1.99 o                         
   7  13   5          5.70         -8.97         8.97 o                         
 -10  14   5          2.39          1.89         3.40 o                         
  -9  14   5         37.22         38.47         2.91 o                         
  -8  14   5         10.36          9.25         2.10 o                         
  -7  14   5        328.91        344.23         7.97 o                         
  -6  14   5         14.04         14.22         1.23 o                         
  -5  14   5         10.78         11.30         0.90 o                         
  -4  14   5         27.22         32.64         1.50 o                         
  -3  14   5        479.38        510.03        10.28 o                         
  -2  14   5         22.30         21.66         2.06 o                         
  -1  14   5        196.35        193.66         4.65 o                         
   0  14   5        127.39        123.69         2.73 o                         
   1  14   5        678.58        705.48        12.42 o                         
   2  14   5          2.38          2.07         0.47 o                         
   3  14   5         28.34         22.56         0.93 o                         
   4  14   5         53.01         63.96         2.26 o                         
   5  14   5         26.85         29.85         2.18 o                         
   6  14   5          1.06         -1.81         2.60 o                         
 -10  15   5          1.08          0.83         3.33 o                         
  -9  15   5         33.71         32.31         2.62 o                         
  -8  15   5          0.01         -1.15         2.01 o                         
  -7  15   5          8.65          9.01         1.43 o                         
  -6  15   5        111.65        108.47         3.32 o                         
  -5  15   5         58.19         57.03         2.17 o                         
  -4  15   5         96.39         97.20         2.95 o                         
  -3  15   5        260.31        271.32         6.13 o                         
  -2  15   5          6.32          7.87         1.81 o                         
  -1  15   5        106.98        102.39         3.10 o                         
   0  15   5         13.57         14.85         1.18 o                         
   1  15   5          4.71          5.13         0.86 o                         
   2  15   5         11.49         12.90         0.58 o                         
   3  15   5         20.16         22.03         0.89 o                         
   4  15   5          1.99          1.39         1.37 o                         
   5  15   5          0.23          0.79         2.06 o                         
   6  15   5         18.81         19.66         4.28 o                         
 -10  16   5          7.71          8.58         3.55 o                         
  -9  16   5          3.29          0.03         2.54 o                         
  -8  16   5         88.31         93.37         4.47 o                         
  -7  16   5        138.60        147.09         5.92 o                         
  -6  16   5          0.25          0.34         1.11 o                         
  -5  16   5         63.73         68.03         2.43 o                         
  -4  16   5         27.52         27.24         1.32 o                         
  -3  16   5        211.53        226.04         5.46 o                         
  -2  16   5         52.22         50.47         2.68 o                         
  -1  16   5         32.00         29.34         2.15 o                         
   0  16   5         96.77         98.99         3.02 o                         
   1  16   5         44.94         48.38         1.70 o                         
   2  16   5          2.70          2.01         0.62 o                         
   3  16   5          7.89          7.15         0.72 o                         
   4  16   5         68.28         73.52         2.60 o                         
   5  16   5          4.37          5.36         3.18 o                         
   6  16   5         43.56         32.89         5.36 o                         
  -9  17   5         68.89         55.71         4.02 o                         
  -8  17   5         29.01         28.53         3.05 o                         
  -7  17   5         31.70         28.25         2.74 o                         
  -6  17   5         23.51         23.11         1.99 o                         
  -5  17   5        143.73        144.03         3.99 o                         
  -4  17   5        103.65        100.03         2.82 o                         
  -3  17   5        101.91         98.94         3.10 o                         
  -2  17   5         21.66         21.06         2.41 o                         
  -1  17   5        111.30        103.40         3.26 o                         
   0  17   5         21.25         19.79         1.73 o                         
   1  17   5         70.65         72.91         2.34 o                         
   2  17   5        166.68        157.64         3.24 o                         
   3  17   5          0.47          0.41         1.06 o                         
   4  17   5         22.11         25.04         1.96 o                         
   5  17   5          2.56          4.05         2.96 o                         
   6  17   5         86.90         51.69         7.57 o                         
  -9  18   5          8.16          1.78         3.37 o                         
  -8  18   5          6.91          7.56         2.71 o                         
  -7  18   5         51.01         45.87         3.41 o                         
  -6  18   5         39.07         33.64         2.40 o                         
  -5  18   5          0.65          1.54         1.45 o                         
  -4  18   5         89.47         84.93         2.46 o                         
  -3  18   5        452.46        471.08        10.58 o                         
  -2  18   5        495.28        502.07        14.77 o                         
  -1  18   5        218.50        214.28         5.25 o                         
   0  18   5         45.10         39.03         2.26 o                         
   1  18   5          5.38          5.47         0.45 o                         
   2  18   5          0.07         -0.41         0.79 o                         
   3  18   5          0.00          1.93         1.36 o                         
   4  18   5          8.31          4.58         2.52 o                         
   5  18   5          0.58          0.25         3.49 o                         
  -9  19   5         13.36          2.66         4.85 o                         
  -8  19   5         20.44         18.46         4.57 o                         
  -7  19   5          0.35          1.12         2.34 o                         
  -6  19   5         16.96         17.53         1.95 o                         
  -5  19   5          8.29          8.90         1.70 o                         
  -4  19   5         68.26         70.39         3.21 o                         
  -3  19   5        156.76        161.00         4.57 o                         
  -2  19   5        195.98        196.25         6.28 o                         
  -1  19   5         29.08         23.65         2.31 o                         
   0  19   5        116.12        107.53         4.54 o                         
   1  19   5          5.55          5.22         0.67 o                         
   2  19   5         72.99         72.22         3.05 o                         
   3  19   5        208.33        225.58         9.09 o                         
   4  19   5          0.36          0.17         2.45 o                         
   5  19   5          0.03         -0.72         5.08 o                         
  -8  20   5         75.49         67.11         6.16 o                         
  -7  20   5          1.83          0.34         3.60 o                         
  -6  20   5        298.60        305.34        14.36 o                         
  -5  20   5         42.91         38.44         1.90 o                         
  -4  20   5         13.88         16.73         2.06 o                         
  -3  20   5        330.70        323.78        10.74 o                         
  -2  20   5         26.33         28.65         2.98 o                         
  -1  20   5         35.02         34.45         2.40 o                         
   0  20   5          5.73          6.11         0.70 o                         
   1  20   5        144.27        157.14         5.53 o                         
   2  20   5         20.15         18.04         2.82 o                         
   3  20   5         15.30         13.80         2.63 o                         
   4  20   5          0.07          3.65         3.99 o                         
  -8  21   5         65.92         62.95         7.11 o                         
  -7  21   5         12.62          7.63         2.98 o                         
  -6  21   5          8.11          8.07         3.54 o                         
  -5  21   5          0.59         -0.69         2.51 o                         
  -4  21   5         52.16         40.28         2.52 o                         
  -3  21   5          7.82          5.90         1.74 o                         
  -2  21   5          9.12          3.65         2.48 o                         
  -1  21   5         19.51         13.59         1.20 o                         
   0  21   5         26.11         33.47         3.46 o                         
   1  21   5         78.21         79.24         3.91 o                         
   2  21   5          1.19         -1.03         2.32 o                         
   3  21   5         20.10         19.02         3.23 o                         
   4  21   5         40.97         49.42         4.88 o                         
  -7  22   5         19.50         11.97         4.19 o                         
  -6  22   5         15.71          9.36         3.69 o                         
  -5  22   5          4.39          5.11         2.70 o                         
  -4  22   5          1.10         -0.47         2.23 o                         
  -3  22   5         90.11         76.90         4.50 o                         
  -2  22   5          8.60          6.73         2.76 o                         
  -1  22   5         55.36         51.31         3.91 o                         
   0  22   5         65.28         71.44         4.43 o                         
   1  22   5         14.16         16.28         2.94 o                         
   2  22   5         51.72         49.67         4.00 o                         
   3  22   5          6.87          5.62         2.63 o                         
   4  22   5         68.33         47.09         8.02 o                         
  -7  23   5          6.28         -1.74         3.89 o                         
  -6  23   5         82.51         80.00         5.50 o                         
  -5  23   5        216.70        225.03        17.41 o                         
  -4  23   5          0.52          3.24         5.34 o                         
  -3  23   5         20.66         26.24         6.12 o                         
  -2  23   5         60.45         63.29         5.84 o                         
  -1  23   5          9.56          6.82         3.82 o                         
   0  23   5          1.19          0.26         3.13 o                         
   1  23   5         24.13         22.55         2.93 o                         
   2  23   5         35.52         31.43         6.17 o                         
   3  23   5          1.27          0.14         2.82 o                         
  -6  24   5          2.50         11.64         8.86 o                         
  -5  24   5          0.01          1.15         5.95 o                         
  -4  24   5          0.19         -0.05         3.55 o                         
  -3  24   5         27.84         21.05         5.80 o                         
  -2  24   5         45.28         35.51         3.41 o                         
  -1  24   5         46.44         49.86         4.71 o                         
   0  24   5         11.49         11.95         3.49 o                         
   1  24   5          1.11          2.21         3.41 o                         
   2  24   5          0.21         -3.54         3.54 o                         
  -5  25   5          2.47          1.73         5.56 o                         
  -4  25   5         13.76         11.97         4.47 o                         
  -3  25   5          0.62          1.50         4.07 o                         
  -2  25   5          0.46         -2.46         3.63 o                         
  -1  25   5          0.57          0.61         2.94 o                         
   0  25   5         18.72         19.18         4.46 o                         
   1  25   5          1.18         -0.69         3.60 o                         
   2  25   5          0.50         -5.02         5.02 o                         
  -4  26   5          0.21          0.67         6.36 o                         
  -3  26   5         10.86         16.84         4.69 o                         
  -2  26   5         10.11         15.69         3.88 o                         
  -1  26   5          9.87          7.53         3.41 o                         
   0  26   5         28.52         28.82         4.85 o                         
  -2  27   5          1.96         -4.10         4.10 o                         
 -11   0   6          6.66          5.95         2.87 o                         
 -10   0   6         30.33         35.68         6.25 o                         
  -9   0   6          0.34          3.52         2.59 o                         
  -8   0   6          5.08          5.55         1.76 o                         
  -7   0   6        183.88        200.35         7.81 o                         
  -6   0   6         30.66         41.68         3.04 o                         
  -5   0   6        129.86        130.72         6.90 o                         
  -4   0   6          0.74          1.28         1.36 o                         
  -3   0   6        859.16        936.90        18.92 o                         
  -2   0   6        410.07        458.70         8.91 o                         
  -1   0   6          5.44          3.68         0.87 o                         
   0   0   6       1127.78       1157.70        24.70 o                         
   1   0   6         91.24        105.58         2.38 o                         
   2   0   6        184.88        205.35         4.85 o                         
   3   0   6          1.05          0.76         1.32 o                         
   4   0   6        108.05         99.16         3.60 o                         
   5   0   6         16.16         16.66         2.12 o                         
   6   0   6          0.01          2.10         2.65 o                         
   7   0   6         21.23         15.81         3.58 o                         
 -11   1   6          0.31          0.20         2.59 o                         
 -10   1   6         19.31         18.03         3.26 o                         
  -9   1   6         36.46         43.67         2.29 o                         
  -8   1   6          1.60          2.01         1.28 o                         
  -7   1   6         70.43         69.90         2.60 o                         
  -6   1   6        496.44        519.68        16.30 o                         
  -5   1   6        487.57        533.19        13.03 o                         
  -4   1   6        168.31        158.31         3.38 o                         
  -3   1   6         58.50         53.85         1.26 o                         
  -2   1   6         24.98         25.94         0.79 o                         
  -1   1   6          4.42          2.63         0.55 o                         
   0   1   6         16.36         19.40         0.75 o                         
   1   1   6         22.07         21.80         0.86 o                         
   2   1   6          4.68          6.26         0.83 o                         
   3   1   6          8.84         10.97         0.90 o                         
   4   1   6         26.94         20.96         1.15 o                         
   5   1   6          3.66          2.90         1.31 o                         
   6   1   6         43.06         41.45         2.23 o                         
   7   1   6         20.61         15.58         3.13 o                         
 -11   2   6          5.92          1.99         2.34 o                         
 -10   2   6          1.72         -0.83         2.06 o                         
  -9   2   6         27.72         23.64         1.93 o                         
  -8   2   6        127.82        135.74         3.97 o                         
  -7   2   6          0.04          0.25         1.14 o                         
  -6   2   6        941.29        975.01        22.97 o                         
  -5   2   6        631.61        676.84        13.24 o                         
  -4   2   6        387.49        390.72         7.44 o                         
  -3   2   6        208.78        218.34         3.45 o                         
  -2   2   6         35.27         36.60         0.92 o                         
  -1   2   6        580.55        583.28         7.94 o                         
   0   2   6         13.24         16.20         0.87 o                         
   1   2   6          0.19          0.34         0.73 o                         
   2   2   6          4.20          3.91         0.75 o                         
   3   2   6         29.10         29.14         1.11 o                         
   4   2   6          0.42          1.32         1.01 o                         
   5   2   6         24.13         24.60         1.62 o                         
   6   2   6          6.13          3.02         1.64 o                         
   7   2   6          4.54          5.31         2.24 o                         
 -11   3   6          6.10          2.91         2.29 o                         
 -10   3   6         62.58         68.11         3.96 o                         
  -9   3   6         47.93         48.26         2.18 o                         
  -8   3   6          1.27          1.23         1.36 o                         
  -7   3   6        136.69        145.94         3.91 o                         
  -6   3   6          5.74          4.07         1.26 o                         
  -5   3   6        320.09        331.67         6.58 o                         
  -4   3   6        103.85        108.53         2.82 o                         
  -3   3   6        609.36        639.61        10.07 o                         
  -2   3   6          2.02          1.65         0.41 o                         
  -1   3   6        168.97        187.51         3.20 o                         
   0   3   6        155.24        165.01         2.81 o                         
   1   3   6       1086.17       1165.10        15.18 o                         
   2   3   6         31.71         31.66         1.09 o                         
   3   3   6         45.92         51.31         1.40 o                         
   4   3   6          7.67          4.46         1.09 o                         
   5   3   6          7.31          5.98         1.25 o                         
   6   3   6         23.59         19.76         1.82 o                         
   7   3   6          2.09          2.31         3.24 o                         
 -11   4   6          3.10          1.74         3.04 o                         
 -10   4   6         12.45         14.38         2.48 o                         
  -9   4   6          0.00          0.92         1.40 o                         
  -8   4   6        154.62        160.91         3.38 o                         
  -7   4   6         28.01         26.30         1.42 o                         
  -6   4   6         69.73         66.43         1.98 o                         
  -5   4   6          0.16         -0.20         0.93 o                         
  -4   4   6        130.48        142.44         3.43 o                         
  -3   4   6         46.24         52.65         0.97 o                         
  -2   4   6        148.47        158.05         2.79 o                         
  -1   4   6        140.48        155.24         2.84 o                         
   0   4   6          0.13         -0.20         0.67 o                         
   1   4   6        250.10        266.45         3.87 o                         
   2   4   6         83.49         86.36         1.46 o                         
   3   4   6         39.83         37.25         1.23 o                         
   4   4   6         12.77         12.26         1.20 o                         
   5   4   6          3.42          3.15         1.39 o                         
   6   4   6         45.15         33.76         2.70 o                         
   7   4   6          1.95          0.55         3.69 o                         
 -11   5   6         15.71         15.88         4.27 o                         
 -10   5   6          0.46         -0.26         2.29 o                         
  -9   5   6          5.65          4.64         1.59 o                         
  -8   5   6          9.54          8.57         1.26 o                         
  -7   5   6          1.24          2.68         1.26 o                         
  -6   5   6         13.60         13.21         0.97 o                         
  -5   5   6         52.97         62.42         1.39 o                         
  -4   5   6          0.11          0.59         0.56 o                         
  -3   5   6          0.20         -0.09         0.58 o                         
  -2   5   6          0.42          0.98         0.59 o                         
  -1   5   6         71.97         73.60         1.67 o                         
   0   5   6         10.06         12.67         0.83 o                         
   1   5   6          9.49          9.49         0.70 o                         
   2   5   6        222.78        226.42         3.20 o                         
   3   5   6         63.86         62.66         1.42 o                         
   4   5   6         12.11         11.93         1.15 o                         
   5   5   6          0.85          1.32         1.31 o                         
   6   5   6          2.20          0.69         1.18 o                         
 -11   6   6         35.12         31.58         4.44 o                         
 -10   6   6         24.88         19.91         3.16 o                         
  -9   6   6         70.12         76.14         2.84 o                         
  -8   6   6         47.07         43.68         1.87 o                         
  -7   6   6        102.82        108.71         2.62 o                         
  -6   6   6         88.08         88.78         2.15 o                         
  -5   6   6        238.54        240.42         3.94 o                         
  -4   6   6        304.64        302.51         3.90 o                         
  -3   6   6        191.63        198.37         3.54 o                         
  -2   6   6         18.58         16.55         0.73 o                         
  -1   6   6        140.10        139.28         2.60 o                         
   0   6   6        121.83        124.90         2.35 o                         
   1   6   6        223.33        237.73         4.60 o                         
   2   6   6         70.50         68.22         1.29 o                         
   3   6   6         20.85         21.61         1.08 o                         
   4   6   6        227.94        250.33         4.61 o                         
   5   6   6         13.76          9.52         1.64 o                         
   6   6   6          9.10          2.10         1.06 o                         
 -11   7   6          0.00          0.12         1.95 o                         
 -10   7   6         37.63         36.32         2.94 o                         
  -9   7   6         29.29         28.22         2.20 o                         
  -8   7   6         15.30         10.13         1.60 o                         
  -7   7   6         27.88         26.24         1.28 o                         
  -6   7   6        275.70        281.37         4.66 o                         
  -5   7   6        118.16        122.37         2.49 o                         
  -4   7   6          5.35          6.37         0.36 o                         
  -3   7   6        530.91        536.06         7.97 o                         
  -2   7   6          6.18          9.99         0.87 o                         
  -1   7   6        172.75        191.06         3.91 o                         
   0   7   6         26.14         25.41         1.14 o                         
   1   7   6         19.92         23.56         1.37 o                         
   2   7   6         87.95         88.36         1.67 o                         
   3   7   6         45.52         40.51         1.29 o                         
   4   7   6         28.18         20.26         1.23 o                         
   5   7   6         50.33         50.41         2.71 o                         
   6   7   6          2.71          1.89         2.49 o                         
 -11   8   6         17.80          5.31         3.13 o                         
 -10   8   6         48.78         53.38         3.35 o                         
  -9   8   6         38.50         31.15         2.37 o                         
  -8   8   6          1.44          0.98         1.08 o                         
  -7   8   6          0.02          0.41         0.84 o                         
  -6   8   6         57.81         61.18         1.45 o                         
  -5   8   6         39.04         38.50         0.90 o                         
  -4   8   6         15.18         15.35         0.72 o                         
  -3   8   6         41.31         47.45         1.78 o                         
  -2   8   6         18.26         20.27         0.92 o                         
  -1   8   6         18.91         20.02         0.98 o                         
   0   8   6        134.12        140.35         2.67 o                         
   1   8   6          1.06          1.20         1.06 o                         
   2   8   6         67.16         73.38         1.57 o                         
   3   8   6          2.81          0.48         0.84 o                         
   4   8   6         46.48         49.35         1.46 o                         
   5   8   6         22.06         26.53         1.81 o                         
   6   8   6          0.69          0.00         2.46 o                         
 -11   9   6          0.08         -0.51         2.03 o                         
 -10   9   6          0.10         -0.47         2.56 o                         
  -9   9   6         49.71         47.51         2.91 o                         
  -8   9   6          9.62         10.67         1.59 o                         
  -7   9   6          0.09         -0.56         0.89 o                         
  -6   9   6        170.71        170.71         3.10 o                         
  -5   9   6         19.48         28.53         1.11 o                         
  -4   9   6          5.89          5.31         1.48 o                         
  -3   9   6        137.67        146.13         3.35 o                         
  -2   9   6         11.82         11.72         1.26 o                         
  -1   9   6        207.96        213.10         4.15 o                         
   0   9   6        304.90        329.08         5.69 o                         
   1   9   6        240.26        228.50         4.79 o                         
   2   9   6        418.90        431.79         7.35 o                         
   3   9   6         14.03         17.03         1.01 o                         
   4   9   6          6.64          8.72         1.11 o                         
   5   9   6         32.58         36.88         1.99 o                         
   6   9   6         66.91         69.00         4.81 o                         
 -11  10   6          0.49         -0.33         2.52 o                         
 -10  10   6          3.65          2.96         2.18 o                         
  -9  10   6         30.10         27.34         2.63 o                         
  -8  10   6          8.77          8.07         1.56 o                         
  -7  10   6         14.92         11.79         0.95 o                         
  -6  10   6         99.44         99.46         2.59 o                         
  -5  10   6         15.77         15.55         1.08 o                         
  -4  10   6         60.01         59.63         2.35 o                         
  -3  10   6        173.54        183.92         3.94 o                         
  -2  10   6        124.34        125.91         2.90 o                         
  -1  10   6         74.42         83.59         2.35 o                         
   0  10   6         39.23         39.39         1.29 o                         
   1  10   6          5.88          4.47         0.93 o                         
   2  10   6          4.18          3.55         0.84 o                         
   3  10   6          0.47          0.97         0.75 o                         
   4  10   6         32.67         31.64         1.48 o                         
   5  10   6          7.76          8.21         2.43 o                         
   6  10   6          0.42          0.58         3.80 o                         
 -10  11   6         16.39         11.89         2.74 o                         
  -9  11   6          9.28         10.20         2.13 o                         
  -8  11   6          1.66          0.00         1.84 o                         
  -7  11   6          0.22          1.23         1.07 o                         
  -6  11   6        132.21        139.92         3.12 o                         
  -5  11   6         46.82         51.64         1.65 o                         
  -4  11   6        173.52        180.78         4.19 o                         
  -3  11   6        167.68        180.19         3.88 o                         
  -2  11   6          0.07         -0.92         1.40 o                         
  -1  11   6          1.57          1.90         1.25 o                         
   0  11   6         43.59         45.26         1.76 o                         
   1  11   6         85.82         82.84         2.56 o                         
   2  11   6         20.01         15.91         0.93 o                         
   3  11   6         46.27         49.10         1.34 o                         
   4  11   6          0.19         -0.65         1.18 o                         
   5  11   6          0.42         -2.23         2.41 o                         
   6  11   6         30.27         25.69         4.85 o                         
 -10  12   6         81.64         91.39         5.39 o                         
  -9  12   6         13.93         15.05         2.27 o                         
  -8  12   6        173.69        198.68         6.47 o                         
  -7  12   6          0.19          1.07         1.76 o                         
  -6  12   6         47.62         47.74         1.62 o                         
  -5  12   6        108.57        113.80         3.12 o                         
  -4  12   6         92.66         96.18         3.38 o                         
  -3  12   6          0.01         -1.32         1.39 o                         
  -2  12   6        153.59        152.37         4.05 o                         
  -1  12   6        308.12        315.06         6.46 o                         
   0  12   6         18.69         17.92         1.36 o                         
   1  12   6        123.80        131.35         3.24 o                         
   2  12   6         49.88         45.72         1.93 o                         
   3  12   6         61.54         58.71         1.60 o                         
   4  12   6          0.44         -0.76         2.46 o                         
   5  12   6         36.87         35.15         3.12 o                         
   6  12   6         30.36          6.76        14.90 o                         
 -10  13   6        138.43        135.13         7.31 o                         
  -9  13   6         10.27          4.04         2.12 o                         
  -8  13   6         66.84         71.49         3.38 o                         
  -7  13   6         12.40         12.12         2.26 o                         
  -6  13   6        358.20        356.84         7.50 o                         
  -5  13   6        114.46        118.69         3.15 o                         
  -4  13   6        137.61        142.23         4.66 o                         
  -3  13   6        103.72        118.70         3.43 o                         
  -2  13   6        110.50        111.62         3.29 o                         
  -1  13   6        129.91        133.32         3.30 o                         
   0  13   6        219.61        236.20         5.35 o                         
   1  13   6         27.17         34.14         1.78 o                         
   2  13   6         60.64         52.15         1.84 o                         
   3  13   6          1.29          0.58         1.42 o                         
   4  13   6         70.35         74.22         4.14 o                         
   5  13   6          3.44          0.11         2.45 o                         
 -10  14   6         46.91         42.60         4.72 o                         
  -9  14   6         78.67         80.94         5.00 o                         
  -8  14   6         10.34         11.87         3.44 o                         
  -7  14   6         72.62         77.27         3.65 o                         
  -6  14   6         52.50         55.08         2.91 o                         
  -5  14   6         30.22         27.66         1.68 o                         
  -4  14   6         67.16         64.89         2.70 o                         
  -3  14   6          6.80          4.99         1.71 o                         
  -2  14   6          2.23          0.83         2.21 o                         
  -1  14   6        252.31        270.30         5.91 o                         
   0  14   6        200.96        202.00         5.08 o                         
   1  14   6         41.27         39.64         1.87 o                         
   2  14   6          0.45          2.57         1.18 o                         
   3  14   6          3.74         -1.17         2.87 o                         
   4  14   6         41.54         39.90         3.15 o                         
   5  14   6          2.68         -0.58         1.96 o                         
  -9  15   6          7.65         -0.36         4.71 o                         
  -8  15   6         59.34         58.14         5.86 o                         
  -7  15   6         60.58         61.80         3.63 o                         
  -6  15   6         15.42         10.91         1.78 o                         
  -5  15   6        236.12        239.21         6.22 o                         
  -4  15   6         82.45         77.31         2.99 o                         
  -3  15   6         17.84         17.28         2.18 o                         
  -2  15   6        380.25        375.56         8.58 o                         
  -1  15   6         64.34         71.26         2.60 o                         
   0  15   6        133.18        134.75         3.43 o                         
   1  15   6         27.11         21.47         1.82 o                         
   2  15   6        313.15        317.04         8.92 o                         
   3  15   6          0.43          3.12         2.45 o                         
   4  15   6         22.92         15.56         3.13 o                         
   5  15   6          4.44          2.94         4.63 o                         
  -9  16   6          2.73          1.64         4.85 o                         
  -8  16   6          1.48          3.13         4.42 o                         
  -7  16   6         40.27         47.30         5.45 o                         
  -6  16   6          7.33          2.85         3.60 o                         
  -5  16   6         94.26         85.60         3.09 o                         
  -4  16   6          0.11         -1.45         1.96 o                         
  -3  16   6        177.12        164.13         6.39 o                         
  -2  16   6        171.47        171.81         7.06 o                         
  -1  16   6          2.02          3.54         3.02 o                         
   0  16   6         60.94         61.07         2.52 o                         
   1  16   6          7.74          6.08         1.62 o                         
   2  16   6          0.64          0.45         2.82 o                         
   3  16   6          0.80          0.55         2.74 o                         
   4  16   6         12.88          9.36         3.68 o                         
  -9  17   6          6.56          4.85         5.06 o                         
  -8  17   6         26.09         21.91         4.04 o                         
  -7  17   6          0.71          2.34         3.74 o                         
  -6  17   6          0.29         -0.39         3.71 o                         
  -5  17   6         20.60         16.84         2.90 o                         
  -4  17   6          4.22          2.70         2.65 o                         
  -3  17   6         36.97         37.99         3.33 o                         
  -2  17   6         22.30         24.18         2.31 o                         
  -1  17   6          4.06          5.39         2.51 o                         
   0  17   6         16.62         16.28         3.32 o                         
   1  17   6         31.88         31.72         3.46 o                         
   2  17   6         28.82         21.27         3.18 o                         
   3  17   6         25.58         18.49         3.96 o                         
   4  17   6          0.26          7.51         4.52 o                         
  -8  18   6         19.50         21.25         5.14 o                         
  -7  18   6          3.45          2.66         4.04 o                         
  -6  18   6         54.60         57.75         6.67 o                         
  -5  18   6          1.72          3.86         2.66 o                         
  -4  18   6         66.79         72.83         4.04 o                         
  -3  18   6         16.40          8.13         3.41 o                         
  -2  18   6         11.81          6.72         3.18 o                         
  -1  18   6          0.69          4.66         2.68 o                         
   0  18   6          7.77          7.35         2.91 o                         
   1  18   6         10.31          7.51         2.32 o                         
   2  18   6          1.14          1.25         2.57 o                         
   3  18   6          0.64          5.00         2.62 o                         
   4  18   6          2.38         -3.99         3.99 o                         
  -8  19   6         21.40         14.79         5.83 o                         
  -7  19   6          0.05          1.64         2.94 o                         
  -6  19   6         35.01         35.90         4.58 o                         
  -5  19   6          6.09          4.02         3.12 o                         
  -4  19   6          1.06          3.51         2.49 o                         
  -3  19   6          0.12          0.28         4.53 o                         
  -2  19   6        212.96        223.46         9.31 o                         
  -1  19   6         30.12         27.67         3.55 o                         
   0  19   6          3.17          3.18         2.87 o                         
   1  19   6          4.38          1.12         2.93 o                         
   2  19   6          0.29          1.01         2.38 o                         
   3  19   6         33.62         31.52         4.32 o                         
  -8  20   6          7.16         -1.59         4.61 o                         
  -7  20   6          1.10         -0.90         4.78 o                         
  -6  20   6          9.63         10.77         3.29 o                         
  -5  20   6         15.92         16.14         3.12 o                         
  -4  20   6         29.66         27.08         2.98 o                         
  -3  20   6         28.59         25.80         5.53 o                         
  -2  20   6         25.82         14.47         4.22 o                         
  -1  20   6          0.22         -1.28         3.91 o                         
   0  20   6          7.12          6.84         3.69 o                         
   1  20   6          7.69          7.54         2.71 o                         
   2  20   6          0.67         -2.07         3.69 o                         
   3  20   6         14.85          2.88         2.94 o                         
  -7  21   6         17.62         21.80         4.71 o                         
  -6  21   6         24.43         16.41         2.76 o                         
  -5  21   6          2.54          1.50         2.87 o                         
  -4  21   6         15.08         23.31         5.81 o                         
  -3  21   6          9.31         10.87         5.38 o                         
  -2  21   6         74.49         67.02         4.94 o                         
  -1  21   6         40.03         40.40         4.47 o                         
   0  21   6          8.55          8.83         3.37 o                         
   1  21   6        126.10        123.08         5.14 o                         
   2  21   6          1.66         -2.96         2.96 o                         
  -6  22   6          5.63          3.15         4.58 o                         
  -5  22   6         26.01         12.15         4.67 o                         
  -4  22   6          7.13         24.06        18.73 o                         
  -3  22   6          0.47          6.29         5.33 o                         
  -2  22   6          9.50          9.29         3.40 o                         
  -1  22   6         94.29        116.92         6.30 o                         
   0  22   6          8.26          9.80         4.16 o                         
   1  22   6          8.21          7.98         5.56 o                         
   2  22   6          7.62         -0.87         2.10 o                         
  -5  23   6         24.88         24.20         6.81 o                         
  -4  23   6          4.09         -4.72         5.86 o                         
  -3  23   6          5.68         16.05         6.48 o                         
  -2  23   6          0.23          0.08         4.21 o                         
  -1  23   6         64.01         73.14         5.61 o                         
   0  23   6         17.59         11.70         3.26 o                         
   1  23   6          3.05         -4.91         4.91 o                         
  -4  24   6          3.41         -1.78         6.14 o                         
  -3  24   6         79.08         76.00         7.93 o                         
  -2  24   6         24.84         19.49         3.96 o                         
  -1  24   6          3.61         -3.85         4.47 o                         
   0  24   6         23.60         -5.13         5.13 o                         
  -3  25   6          0.35         -7.15         7.15 o                         
  -2  25   6          0.47         -5.47         5.47 o                         
 -11   1   7         74.07         63.58         5.97 o                         
 -10   1   7         27.44         21.70         4.14 o                         
  -9   1   7          5.32          5.47         3.51 o                         
  -8   1   7         47.08         40.43         2.07 o                         
  -7   1   7        125.35        129.42         4.11 o                         
  -6   1   7          0.90          3.99         1.32 o                         
  -5   1   7          1.79          0.11         0.98 o                         
  -4   1   7        119.23        131.80         2.59 o                         
  -3   1   7         71.01         71.81         1.56 o                         
  -2   1   7         52.03         62.58         1.34 o                         
  -1   1   7         36.38         36.82         1.04 o                         
   0   1   7         65.36         70.95         1.68 o                         
   1   1   7        175.86        196.33         3.69 o                         
   2   1   7          0.11          0.59         1.01 o                         
   3   1   7         47.08         47.26         1.57 o                         
   4   1   7        125.49        143.27         3.24 o                         
   5   1   7         16.67         15.24         2.51 o                         
 -11   2   7         20.70          9.77         3.01 o                         
 -10   2   7          1.66          4.53         2.03 o                         
  -9   2   7          3.15          2.29         2.62 o                         
  -8   2   7        100.00         96.77         2.91 o                         
  -7   2   7         17.92         10.63         1.70 o                         
  -6   2   7        173.05        187.87         5.28 o                         
  -5   2   7         22.22         20.97         1.34 o                         
  -4   2   7          0.09          0.14         0.73 o                         
  -3   2   7          7.34          7.48         0.70 o                         
  -2   2   7        486.20        511.81         7.88 o                         
  -1   2   7         78.44         83.70         1.89 o                         
   0   2   7         42.59         46.85         1.43 o                         
   1   2   7         76.10         75.76         1.95 o                         
   2   2   7        334.32        345.33         7.02 o                         
   3   2   7          0.12         -1.00         1.11 o                         
   4   2   7          8.10          6.89         1.51 o                         
   5   2   7         10.31          7.03         2.52 o                         
 -11   3   7          0.55         -2.03         2.03 o                         
 -10   3   7          3.33          4.46         3.04 o                         
  -9   3   7         81.22         88.49         4.00 o                         
  -8   3   7        149.03        133.77         3.32 o                         
  -7   3   7         76.23         70.73         2.48 o                         
  -6   3   7         13.94         17.96         1.68 o                         
  -5   3   7         29.46         33.92         1.65 o                         
  -4   3   7        187.99        193.35         3.48 o                         
  -3   3   7          3.42          3.66         0.48 o                         
  -2   3   7          4.43          2.56         0.78 o                         
  -1   3   7         39.82         39.11         1.28 o                         
   0   3   7          0.18          0.81         0.90 o                         
   1   3   7         83.11         87.42         1.96 o                         
   2   3   7         69.41         72.55         2.09 o                         
   3   3   7         15.21         13.82         1.17 o                         
   4   3   7         15.32         16.55         1.56 o                         
   5   3   7          1.99          1.37         2.60 o                         
 -11   4   7          0.19          3.02         3.29 o                         
 -10   4   7          0.22          1.25         2.57 o                         
  -9   4   7         16.10         11.31         2.48 o                         
  -8   4   7        318.23        309.31         7.17 o                         
  -7   4   7         96.97         99.84         2.46 o                         
  -6   4   7          8.33         10.38         0.98 o                         
  -5   4   7          2.63          1.95         0.70 o                         
  -4   4   7         67.47         68.31         1.36 o                         
  -3   4   7          7.56          7.38         0.75 o                         
  -2   4   7          6.52          6.95         0.79 o                         
  -1   4   7        132.18        130.75         2.45 o                         
   0   4   7         52.59         57.19         1.81 o                         
   1   4   7        140.98        157.52         3.38 o                         
   2   4   7        109.11        108.12         2.40 o                         
   3   4   7          5.80          6.59         1.12 o                         
   4   4   7          0.24         -0.84         1.28 o                         
   5   4   7          0.24          4.02         3.05 o                         
 -11   5   7         15.64          1.85         3.15 o                         
 -10   5   7        119.63        125.98         7.15 o                         
  -9   5   7          9.63          7.03         2.06 o                         
  -8   5   7         62.85         61.44         2.45 o                         
  -7   5   7        174.18        178.12         4.29 o                         
  -6   5   7        127.41        142.40         3.19 o                         
  -5   5   7         39.27         40.64         0.98 o                         
  -4   5   7          6.89          5.11         0.81 o                         
  -3   5   7        389.31        409.89         6.96 o                         
  -2   5   7          2.48          3.37         0.73 o                         
  -1   5   7         63.46         64.00         1.70 o                         
   0   5   7         15.60         14.05         1.09 o                         
   1   5   7         36.54         34.56         1.36 o                         
   2   5   7          6.43          6.31         0.86 o                         
   3   5   7          0.03          0.25         0.97 o                         
   4   5   7         18.11         18.45         2.52 o                         
   5   5   7          4.76          1.43         2.65 o                         
 -10   6   7          0.04         -1.89         1.89 o                         
  -9   6   7          0.29          2.90         2.45 o                         
  -8   6   7          3.11          4.49         1.78 o                         
  -7   6   7          5.49          5.09         1.20 o                         
  -6   6   7         58.84         57.01         1.85 o                         
  -5   6   7          1.57          1.73         0.48 o                         
  -4   6   7         92.88        102.45         1.96 o                         
  -3   6   7          3.53          5.64         0.78 o                         
  -2   6   7          2.64          3.89         0.70 o                         
  -1   6   7        130.56        126.30         2.76 o                         
   0   6   7          1.09          2.29         0.93 o                         
   1   6   7         92.19         95.42         2.13 o                         
   2   6   7          0.01         -1.37         1.37 o                         
   3   6   7          2.40          0.78         1.12 o                         
   4   6   7         47.93         52.70         2.91 o                         
   5   6   7         34.46         28.36         3.32 o                         
 -10   7   7          2.10          4.27         3.94 o                         
  -9   7   7         37.25         37.15         2.87 o                         
  -8   7   7        113.44        119.51         4.75 o                         
  -7   7   7         86.89         88.53         2.85 o                         
  -6   7   7         10.92         10.72         0.76 o                         
  -5   7   7         46.65         43.41         0.86 o                         
  -4   7   7        264.47        268.26         4.29 o                         
  -3   7   7         53.15         53.79         1.64 o                         
  -2   7   7          0.02          1.42         1.39 o                         
  -1   7   7          1.83          2.13         1.14 o                         
   0   7   7        391.09        445.80         8.34 o                         
   1   7   7          6.36          4.74         1.18 o                         
   2   7   7         13.85         12.84         1.46 o                         
   3   7   7         74.24         77.30         2.71 o                         
   4   7   7          3.73          2.01         1.82 o                         
   5   7   7          0.29          0.25         2.70 o                         
 -10   8   7          0.39         -2.29         3.30 o                         
  -9   8   7        113.59        123.03         4.78 o                         
  -8   8   7          9.38          7.12         1.82 o                         
  -7   8   7          2.11          1.82         1.34 o                         
  -6   8   7         35.03         37.85         1.26 o                         
  -5   8   7         61.55         57.22         1.73 o                         
  -4   8   7          6.33          3.47         1.46 o                         
  -3   8   7         11.68         11.58         1.50 o                         
  -2   8   7        408.24        450.92         9.37 o                         
  -1   8   7          2.01          3.08         1.08 o                         
   0   8   7         19.06         20.08         1.50 o                         
   1   8   7        150.20        158.35         3.93 o                         
   2   8   7         37.86         43.04         1.75 o                         
   3   8   7          4.53          5.36         1.67 o                         
   4   8   7          0.07          2.63         2.20 o                         
   5   8   7          3.04          3.52         2.59 o                         
 -10   9   7          4.17          4.72         4.00 o                         
  -9   9   7          6.05         -1.46         3.65 o                         
  -8   9   7          3.59          3.02         2.04 o                         
  -7   9   7          3.58          3.93         1.68 o                         
  -6   9   7         25.03         29.18         1.67 o                         
  -5   9   7          7.33          6.75         0.56 o                         
  -4   9   7          9.28          6.06         1.45 o                         
  -3   9   7         31.02         33.83         1.84 o                         
  -2   9   7          8.63          6.56         1.53 o                         
  -1   9   7          0.79          1.50         1.06 o                         
   0   9   7         52.39         54.82         2.03 o                         
   1   9   7        109.98        118.03         2.90 o                         
   2   9   7         19.75         16.61         1.48 o                         
   3   9   7          9.19         11.42         1.89 o                         
   4   9   7         12.62          8.07         1.78 o                         
   5   9   7          0.03         -3.71         3.71 o                         
 -10  10   7          3.56          3.79         3.27 o                         
  -9  10   7          0.23         -1.54         2.96 o                         
  -8  10   7         23.33         26.13         4.08 o                         
  -7  10   7          8.91          8.93         2.57 o                         
  -6  10   7         13.45         14.93         1.40 o                         
  -5  10   7        145.56        163.94         5.10 o                         
  -4  10   7         32.66         32.42         1.92 o                         
  -3  10   7          4.40          4.63         1.73 o                         
  -2  10   7         14.38         10.95         1.74 o                         
  -1  10   7        177.03        196.13         4.94 o                         
   0  10   7          1.03         -0.56         1.14 o                         
   1  10   7          2.65         -0.26         1.32 o                         
   2  10   7         12.80         13.20         1.45 o                         
   3  10   7         50.55         51.89         2.65 o                         
   4  10   7         30.47         16.81         4.02 o                         
 -10  11   7          0.14         -3.35         3.35 o                         
  -9  11   7          0.03         -0.20         2.63 o                         
  -8  11   7          7.89          6.14         4.92 o                         
  -7  11   7          7.88          9.33         2.32 o                         
  -6  11   7        117.02        127.99         5.66 o                         
  -5  11   7         73.35         76.00         3.57 o                         
  -4  11   7          0.42          1.59         1.81 o                         
  -3  11   7        336.70        384.75         9.85 o                         
  -2  11   7         61.39         64.71         2.62 o                         
  -1  11   7         24.82         22.56         2.10 o                         
   0  11   7        121.94        120.28         4.10 o                         
   1  11   7          7.20          8.10         1.71 o                         
   2  11   7          9.38          6.34         1.43 o                         
   3  11   7          7.09          5.27         2.91 o                         
   4  11   7         21.57         10.33         3.19 o                         
  -9  12   7         13.40         14.12         3.52 o                         
  -8  12   7          0.05         -1.01         5.30 o                         
  -7  12   7          0.67          8.65         4.78 o                         
  -6  12   7          8.44          4.67         4.44 o                         
  -5  12   7         98.11         95.64         3.51 o                         
  -4  12   7          0.65          0.33         1.85 o                         
  -3  12   7        222.60        222.28         6.41 o                         
  -2  12   7         41.20         39.17         2.38 o                         
  -1  12   7         41.79         42.83         2.34 o                         
   0  12   7         21.89         17.09         2.03 o                         
   1  12   7          0.06          1.32         1.54 o                         
   2  12   7          5.35          5.16         2.17 o                         
   3  12   7          0.60         -0.45         2.87 o                         
   4  12   7         10.39          6.17         3.91 o                         
  -9  13   7         14.99         11.89         5.73 o                         
  -8  13   7         10.65         11.83         4.80 o                         
  -7  13   7         69.83         57.14         6.23 o                         
  -6  13   7         11.09         13.27         4.60 o                         
  -5  13   7         28.47         34.46         2.63 o                         
  -4  13   7         16.13         19.85         2.77 o                         
  -3  13   7        201.72        203.84         7.50 o                         
  -2  13   7         32.45         28.82         2.13 o                         
  -1  13   7          0.19          0.09         1.82 o                         
   0  13   7         10.42          9.88         1.73 o                         
   1  13   7          0.88          0.05         1.68 o                         
   2  13   7         23.33         19.29         2.60 o                         
   3  13   7          0.78         -0.47         2.32 o                         
   4  13   7          4.32          2.91         2.06 o                         
  -9  14   7         69.93         73.41         6.06 o                         
  -8  14   7          0.34          2.10         4.36 o                         
  -7  14   7          4.05          5.22         3.07 o                         
  -6  14   7          0.23         -0.89         4.00 o                         
  -5  14   7        232.82        224.52         8.15 o                         
  -4  14   7          7.22          9.19         2.48 o                         
  -3  14   7         62.67         63.06         4.00 o                         
  -2  14   7         10.53          7.77         1.89 o                         
  -1  14   7        274.41        282.04         7.42 o                         
   0  14   7         16.49         14.60         2.03 o                         
   1  14   7         15.09         10.17         2.88 o                         
   2  14   7         13.78         15.75         2.71 o                         
   3  14   7          2.49          3.68         4.24 o                         
  -9  15   7          0.24         -0.65         3.43 o                         
  -8  15   7         17.33          2.65         4.33 o                         
  -7  15   7         25.90         17.37         4.58 o                         
  -6  15   7         30.91         26.94         3.16 o                         
  -5  15   7         29.83         24.09         2.99 o                         
  -4  15   7          1.16         -3.52         4.35 o                         
  -3  15   7          1.43          2.96         2.15 o                         
  -2  15   7          6.36         10.22         2.37 o                         
  -1  15   7         35.89         32.80         2.32 o                         
   0  15   7          0.02         -0.58         3.38 o                         
   1  15   7         18.64         16.55         2.77 o                         
   2  15   7          2.21         -1.09         2.20 o                         
   3  15   7          8.59          9.10         3.19 o                         
  -8  16   7          5.20         -2.51         2.51 o                         
  -7  16   7         16.43         14.74         4.41 o                         
  -6  16   7         63.18         56.50         4.53 o                         
  -5  16   7          3.11          2.66         2.88 o                         
  -4  16   7          0.44          2.91         3.35 o                         
  -3  16   7          0.00         -1.17         2.54 o                         
  -2  16   7         36.27         37.16         3.94 o                         
  -1  16   7          6.47          2.77         3.29 o                         
   0  16   7          0.98          0.70         3.83 o                         
   1  16   7         11.05         15.21         2.60 o                         
   2  16   7         21.00         14.94         3.43 o                         
   3  16   7          6.71          2.24         4.64 o                         
  -8  17   7         15.58         14.71         5.19 o                         
  -7  17   7         30.48         21.16         5.75 o                         
  -6  17   7         77.13         75.75         5.33 o                         
  -5  17   7         22.35         24.41         3.41 o                         
  -4  17   7         21.23         12.03         5.30 o                         
  -3  17   7          0.01         -1.34         2.73 o                         
  -2  17   7          4.39          4.97         3.47 o                         
  -1  17   7          2.89          0.37         3.79 o                         
   0  17   7         63.95         73.25         5.81 o                         
   2  17   7          0.30         -3.12         3.12 o                         
  -7  18   7          0.80          5.72         4.95 o                         
  -6  18   7          0.01          1.03         2.91 o                         
  -5  18   7         40.90         39.70         4.08 o                         
  -4  18   7        137.58        162.59        11.17 o                         
  -3  18   7         34.82         26.04         4.61 o                         
  -2  18   7         20.36         15.77         3.26 o                         
  -1  18   7          8.39          8.16         3.41 o                         
   0  18   7          5.15          4.32         2.90 o                         
   1  18   7         29.45         31.36         4.53 o                         
   2  18   7          2.36         -0.28         3.65 o                         
  -7  19   7         17.65         10.02         3.30 o                         
  -6  19   7          7.38          8.97         3.05 o                         
  -5  19   7         41.28         35.71         3.91 o                         
  -4  19   7        103.34         95.06        10.33 o                         
  -3  19   7         90.77         97.80         5.53 o                         
  -2  19   7         10.89          7.45         3.85 o                         
  -1  19   7          0.42          4.72         3.88 o                         
   0  19   7          8.63          6.89         3.10 o                         
   1  19   7        126.00         96.96         9.54 o                         
  -6  20   7          3.54         -3.79         3.79 o                         
  -5  20   7        181.91        201.17        15.32 o                         
  -4  20   7         19.99         15.44         4.44 o                         
  -3  20   7          4.88          5.55         3.58 o                         
  -2  20   7          0.55          7.12         4.07 o                         
  -1  20   7         83.65         91.39         6.20 o                         
   0  20   7          0.37         -2.73         3.07 o                         
   1  20   7          1.78         -4.47         4.47 o                         
  -5  21   7          0.54         -6.45         6.45 o                         
  -4  21   7         20.50         14.85         4.75 o                         
  -3  21   7          3.23         -1.01         3.55 o                         
  -2  21   7          0.86         -3.18         3.18 o                         
  -1  21   7          8.34          3.86         3.63 o                         
   0  21   7          3.11         -6.62         6.62 o                         
  -3  22   7          1.27         -4.86         4.86 o                         
  -2  22   7         36.38          4.95         5.22 o                         
 -10   0   8         30.43         22.61         7.09 o                         
  -9   0   8         72.00         88.04         8.51 o                         
  -8   0   8          4.65         10.30         5.42 o                         
  -7   0   8         31.16         39.03         5.86 o                         
  -6   0   8        100.15         94.65         3.66 o                         
  -5   0   8        143.08        154.40         4.35 o                         
  -4   0   8        235.89        249.78         6.59 o                         
  -3   0   8          6.48          5.67         1.11 o                         
  -2   0   8        278.37        297.27         7.48 o                         
  -1   0   8         30.76         23.54         2.48 o                         
   0   0   8        151.67        167.06         6.03 o                         
   1   0   8          0.86          6.86         2.70 o                         
   2   0   8          0.58         -0.16         2.38 o                         
   3   0   8          7.97          5.53         2.84 o                         
   4   0   8          1.81         10.31         5.31 o                         
 -10   1   8          0.04          0.78         2.73 o                         
  -9   1   8         15.16         10.11         5.76 o                         
  -8   1   8          0.14         -0.61         2.94 o                         
  -7   1   8         77.17         79.81         3.96 o                         
  -6   1   8         66.77         59.51         2.29 o                         
  -5   1   8          1.81          1.04         0.95 o                         
  -4   1   8         35.89         34.04         1.23 o                         
  -3   1   8          1.98          1.59         0.73 o                         
  -2   1   8         11.28          7.98         1.03 o                         
  -1   1   8         68.78         65.49         2.40 o                         
   0   1   8          2.41          3.51         1.59 o                         
   1   1   8         18.10         17.33         1.73 o                         
   2   1   8          6.03          5.08         1.37 o                         
   3   1   8          5.74          5.97         2.41 o                         
   4   1   8          4.48          0.06         3.60 o                         
 -10   2   8          3.98         -0.05         2.66 o                         
  -9   2   8         10.46          3.60         3.35 o                         
  -8   2   8        105.44        109.33         5.84 o                         
  -7   2   8        144.20        148.71         5.47 o                         
  -6   2   8          0.43          1.56         1.51 o                         
  -5   2   8         63.95         62.72         2.03 o                         
  -4   2   8         86.82         81.78         2.38 o                         
  -3   2   8         54.11         58.18         1.73 o                         
  -2   2   8          4.19          4.24         1.18 o                         
  -1   2   8          0.08          0.19         1.59 o                         
   0   2   8         16.51         15.53         1.54 o                         
   1   2   8          1.29          2.98         1.65 o                         
   2   2   8          0.45          0.26         1.42 o                         
   3   2   8          1.89          2.79         2.66 o                         
   4   2   8          8.59          8.94         3.07 o                         
 -10   3   8          0.61         -3.35         3.35 o                         
  -9   3   8         45.91         39.36         4.72 o                         
  -8   3   8         51.40         48.30         4.13 o                         
  -7   3   8         70.45         56.03         3.24 o                         
  -6   3   8          1.00          0.20         0.90 o                         
  -5   3   8        136.39        147.31         3.90 o                         
  -4   3   8          9.05          8.20         1.15 o                         
  -3   3   8         47.20         52.18         1.71 o                         
  -2   3   8          0.19          1.09         0.92 o                         
  -1   3   8        257.01        277.81         6.58 o                         
   0   3   8         12.12         10.10         1.40 o                         
   1   3   8          1.52          2.41         1.57 o                         
   2   3   8         14.46         11.44         1.81 o                         
   3   3   8          0.08         -0.11         2.54 o                         
   4   3   8         22.16         17.15         3.13 o                         
 -10   4   8         17.98          3.54         4.25 o                         
  -9   4   8          2.14         -0.95         3.94 o                         
  -8   4   8         48.46         33.64         3.27 o                         
  -7   4   8          2.38          0.56         2.37 o                         
  -6   4   8          3.89          1.22         1.25 o                         
  -5   4   8          2.83          0.44         1.17 o                         
  -4   4   8          3.15          1.50         0.98 o                         
  -3   4   8         10.81         10.45         1.06 o                         
  -2   4   8         10.68         12.71         1.20 o                         
  -1   4   8        194.08        217.24         4.96 o                         
   0   4   8        174.35        179.54         4.93 o                         
   1   4   8          1.84          1.73         1.79 o                         
   2   4   8         12.08          9.82         1.99 o                         
   3   4   8          0.84          2.38         2.70 o                         
 -10   5   8         25.30          7.98         3.65 o                         
  -9   5   8          0.09          0.93         3.80 o                         
  -8   5   8         32.15         18.87         2.71 o                         
  -7   5   8         38.71         40.48         3.66 o                         
  -6   5   8          0.08          0.62         1.50 o                         
  -5   5   8          1.02         -0.28         1.04 o                         
  -4   5   8         19.21         20.30         1.20 o                         
  -3   5   8          1.47          1.76         0.87 o                         
  -2   5   8          0.96          1.45         0.95 o                         
  -1   5   8         30.18         37.14         1.98 o                         
   0   5   8         19.31         20.30         2.32 o                         
   1   5   8         30.55         25.13         2.38 o                         
   2   5   8          8.39          6.78         1.85 o                         
   3   5   8          2.35          0.81         2.63 o                         
  -9   6   8          0.31          2.70         3.99 o                         
  -8   6   8          0.00         -3.72         3.72 o                         
  -7   6   8         46.34         40.11         3.44 o                         
  -6   6   8         44.47         50.48         2.94 o                         
  -5   6   8         14.44         12.76         2.48 o                         
  -4   6   8         68.47         69.00         2.43 o                         
  -3   6   8         47.06         48.32         1.92 o                         
  -2   6   8         16.97         16.34         1.39 o                         
  -1   6   8         10.92          9.68         1.65 o                         
   0   6   8         45.87         41.77         2.01 o                         
   1   6   8         17.97         19.09         2.07 o                         
   2   6   8         59.38         55.05         2.79 o                         
   3   6   8         14.72          7.45         3.07 o                         
  -9   7   8          3.79         -0.58         4.10 o                         
  -8   7   8         36.35         23.23         4.61 o                         
  -7   7   8          0.09         -2.99         2.99 o                         
  -6   7   8          4.29          5.14         2.12 o                         
  -5   7   8        130.94        133.79         5.56 o                         
  -4   7   8          4.64          6.19         1.99 o                         
  -3   7   8          4.19          3.05         1.90 o                         
  -2   7   8        107.16        107.75         3.68 o                         
  -1   7   8          9.66          7.32         1.46 o                         
   0   7   8         14.94         14.15         1.65 o                         
   1   7   8          4.45          2.59         2.13 o                         
   2   7   8          8.46          3.47         2.41 o                         
   3   7   8         27.76         24.21         3.58 o                         
  -9   8   8          2.08          6.11         2.99 o                         
  -8   8   8         24.10         14.41         5.48 o                         
  -7   8   8         54.05         50.39         4.46 o                         
  -6   8   8          3.43          2.09         2.35 o                         
  -5   8   8          3.19          3.40         2.56 o                         
  -4   8   8          6.42          4.85         2.09 o                         
  -3   8   8         20.86         16.67         2.57 o                         
  -2   8   8         67.21         71.18         2.99 o                         
  -1   8   8         13.56         10.56         2.18 o                         
   0   8   8          3.83          4.25         2.31 o                         
   1   8   8          4.64         11.31         3.60 o                         
   2   8   8          2.48          4.94         2.74 o                         
   3   8   8         12.58         10.78         4.07 o                         
  -9   9   8          2.77          3.96         5.58 o                         
  -8   9   8        108.44         90.74        10.41 o                         
  -7   9   8          2.58          0.50         3.27 o                         
  -6   9   8         16.97         14.88         2.37 o                         
  -5   9   8         81.15         79.75         4.47 o                         
  -4   9   8          0.24         -1.00         2.10 o                         
  -3   9   8         26.78         23.14         2.15 o                         
  -2   9   8         82.85         84.75         3.60 o                         
  -1   9   8         25.42         17.57         2.40 o                         
   0   9   8        149.70        133.28         5.27 o                         
   1   9   8         21.52         22.84         3.97 o                         
   2   9   8          4.40          6.56         3.15 o                         
   3   9   8         35.03         40.31         5.19 o                         
  -9  10   8          6.19          0.11         5.38 o                         
  -8  10   8         19.12         13.01         4.80 o                         
  -7  10   8          1.25         10.47         4.72 o                         
  -6  10   8         14.60         13.80         2.35 o                         
  -5  10   8         14.38         21.70         3.58 o                         
  -4  10   8         43.25         39.73         3.21 o                         
  -3  10   8          2.31          1.08         2.31 o                         
  -2  10   8         57.95         57.28         3.18 o                         
  -1  10   8         21.65         16.22         2.54 o                         
   0  10   8          2.15          0.93         2.38 o                         
   1  10   8          9.95          6.84         3.55 o                         
   2  10   8          1.20          6.28         3.46 o                         
   3  10   8          0.01          0.72         3.35 o                         
  -9  11   8          0.41         -0.76         5.50 o                         
  -8  11   8          0.15          2.24         4.19 o                         
  -7  11   8          1.59          3.71         3.71 o                         
  -6  11   8         27.01         20.08         3.01 o                         
  -5  11   8         77.80         68.31         4.30 o                         
  -4  11   8         89.30         76.76         4.07 o                         
  -3  11   8         19.21         17.47         2.46 o                         
  -2  11   8          4.29          2.87         1.96 o                         
  -1  11   8          1.51          2.35         1.98 o                         
   0  11   8          1.07          0.81         2.20 o                         
   1  11   8         14.01         14.93         3.30 o                         
   2  11   8          0.84          0.70         3.94 o                         
  -8  12   8         10.55         -2.51         3.54 o                         
  -7  12   8         66.29         61.77         5.63 o                         
  -6  12   8          2.02          3.74         2.82 o                         
  -5  12   8          2.53          2.65         2.62 o                         
  -4  12   8         25.72         20.91         2.43 o                         
  -3  12   8         23.91         22.79         2.76 o                         
  -2  12   8          5.44          2.41         2.45 o                         
  -1  12   8         32.53         32.84         3.05 o                         
   0  12   8         32.21         37.74         3.69 o                         
   1  12   8         12.69          6.78         3.12 o                         
   2  12   8          1.73          8.13         3.94 o                         
  -8  13   8         17.83          7.59         4.75 o                         
  -7  13   8         16.61         14.44         2.91 o                         
  -6  13   8          1.52          2.40         3.46 o                         
  -5  13   8          1.33         -3.54         4.67 o                         
  -4  13   8          2.16         -1.15         3.32 o                         
  -3  13   8         60.14         48.77         3.13 o                         
  -2  13   8        119.69         98.90         4.01 o                         
  -1  13   8          0.45         -0.14         2.77 o                         
   0  13   8         16.21         21.52         4.74 o                         
   1  13   8          3.19         -3.68         3.68 o                         
   2  13   8         59.45         66.11         5.69 o                         
  -8  14   8         27.34         22.40         5.84 o                         
  -7  14   8         21.98         16.66         3.47 o                         
  -6  14   8         88.76         92.92         5.94 o                         
  -5  14   8         18.39         15.52         5.78 o                         
  -4  14   8          0.01          1.29         3.89 o                         
  -3  14   8          4.11          7.70         3.94 o                         
  -2  14   8         48.81         51.61         4.25 o                         
  -1  14   8          1.43         -0.98         4.66 o                         
   0  14   8          1.79         -0.36         3.66 o                         
   1  14   8          5.13          1.46         1.56 o                         
  -7  15   8         19.40         19.88         3.66 o                         
  -6  15   8         34.26         24.73         3.16 o                         
  -5  15   8          0.65         -1.06         4.14 o                         
  -4  15   8        135.74        155.27         9.21 o                         
  -3  15   8          6.26         11.48         4.86 o                         
  -2  15   8         45.93         50.47         4.36 o                         
  -1  15   8          0.02          2.46         4.04 o                         
   0  15   8         76.22         87.63         5.53 o                         
   1  15   8          8.26         -0.34         0.92 o                         
  -7  16   8         32.61         22.11         4.41 o                         
  -6  16   8          0.30         -3.26         3.26 o                         
  -5  16   8          2.35          4.38         5.56 o                         
  -4  16   8         25.76         18.03         4.13 o                         
  -3  16   8          3.38          2.34         3.16 o                         
  -2  16   8         20.56         27.00         3.83 o                         
  -1  16   8         50.93         45.17         5.06 o                         
   0  16   8          5.06         -0.20         2.06 o                         
  -6  17   8          2.48         -1.82         3.02 o                         
  -5  17   8         15.11         14.60         6.40 o                         
  -4  17   8          4.74          2.35         3.05 o                         
  -3  17   8          7.14          3.86         4.16 o                         
  -2  17   8          1.00          0.75         3.26 o                         
  -1  17   8          2.71          5.80         4.52 o                         
   0  17   8          0.62         -0.42         4.38 o                         
  -5  18   8         11.00          6.98         4.72 o                         
  -4  18   8         12.60         11.59         3.77 o                         
  -3  18   8         12.02          5.58         3.69 o                         
  -2  18   8          4.06          0.86         2.91 o                         
  -1  18   8          0.18          1.42         6.65 o                         
  -3  19   8          9.85         -1.64         6.36 o                         
  -8   1   9          0.01          0.28         4.41 o                         
  -7   1   9         15.84         11.26         3.55 o                         
  -6   1   9         10.21          9.85         2.51 o                         
  -5   1   9          4.28          7.21         2.34 o                         
  -4   1   9         16.43         16.39         1.81 o                         
  -3   1   9         65.71         68.03         2.95 o                         
  -2   1   9          6.41          3.77         1.64 o                         
  -1   1   9         12.85         12.59         2.65 o                         
   0   1   9          0.00          0.39         2.10 o                         
   1   1   9         25.42         16.75         3.12 o                         
  -8   2   9         25.01         15.16         6.51 o                         
  -7   2   9          0.32         -2.06         3.51 o                         
  -6   2   9          4.10          1.62         2.32 o                         
  -5   2   9          1.89          0.50         2.34 o                         
  -4   2   9         82.29         78.85         3.83 o                         
  -3   2   9          6.70          7.04         2.26 o                         
  -2   2   9          1.72          1.25         1.81 o                         
  -1   2   9         12.27          9.29         2.13 o                         
   0   2   9         73.40         72.80         4.49 o                         
   1   2   9          0.01         -0.36         4.33 o                         
  -8   3   9          0.06          1.45         4.36 o                         
  -7   3   9         10.62          3.30         3.71 o                         
  -6   3   9         21.72         17.96         2.77 o                         
  -5   3   9          0.60         -1.18         2.34 o                         
  -4   3   9          5.29          7.37         2.03 o                         
  -3   3   9         66.39         69.71         3.80 o                         
  -2   3   9         14.22         12.46         2.74 o                         
  -1   3   9         13.64         10.67         2.24 o                         
   0   3   9         15.47          6.31         2.96 o                         
   1   3   9          4.46          5.45         5.52 o                         
  -8   4   9          1.49          3.04         6.20 o                         
  -7   4   9         10.09         11.40         4.16 o                         
  -6   4   9          9.18          5.27         1.85 o                         
  -5   4   9          1.24         -0.75         2.54 o                         
  -4   4   9         19.03         17.47         2.65 o                         
  -3   4   9          2.06          0.55         2.57 o                         
  -2   4   9         17.69         22.76         2.91 o                         
  -1   4   9         64.95         58.99         3.79 o                         
   0   4   9         92.40         81.55         5.03 o                         
   1   4   9          1.59          0.53         3.38 o                         
  -8   5   9          0.79         -3.94         4.21 o                         
  -7   5   9         31.42         29.82         4.80 o                         
  -6   5   9          0.06         -3.10         3.55 o                         
  -5   5   9         43.20         44.11         4.02 o                         
  -4   5   9          5.72          4.72         2.52 o                         
  -3   5   9         16.59         22.08         3.01 o                         
  -2   5   9         16.79         20.24         2.96 o                         
  -1   5   9          0.21          1.17         2.74 o                         
   0   5   9          1.68          1.28         2.90 o                         
   1   5   9          4.26         -0.36         3.04 o                         
  -8   6   9          4.18         -5.78         5.78 o                         
  -7   6   9          7.36          6.06         3.16 o                         
  -6   6   9          0.41         -0.26         3.79 o                         
  -5   6   9          2.55         -0.22         2.88 o                         
  -4   6   9          1.40          1.93         2.71 o                         
  -3   6   9         41.05         41.34         3.46 o                         
  -2   6   9         19.76         20.18         3.15 o                         
  -1   6   9         22.19         20.57         3.49 o                         
   0   6   9          0.25         -0.87         2.20 o                         
   1   6   9          7.94          4.92         3.54 o                         
  -8   7   9          0.29          3.37        12.88 o                         
  -7   7   9          4.45          1.62         2.99 o                         
  -6   7   9         63.82         62.90         5.87 o                         
  -5   7   9          7.54          3.93         3.15 o                         
  -4   7   9          0.47         -0.58         2.37 o                         
  -3   7   9          5.50          4.56         2.94 o                         
  -2   7   9         63.70         69.95         4.22 o                         
  -1   7   9          3.03          4.21         3.02 o                         
   0   7   9          1.55          2.41         3.16 o                         
   1   7   9         28.42         22.31         4.28 o                         
  -7   8   9          7.20          3.08         3.68 o                         
  -6   8   9          2.81         -0.73         4.69 o                         
  -5   8   9          0.22          0.69         2.70 o                         
  -4   8   9         64.25         62.92         4.50 o                         
  -3   8   9          1.23          2.04         3.04 o                         
  -2   8   9         18.42         17.12         2.90 o                         
  -1   8   9        115.32        114.23         6.05 o                         
   0   8   9          2.06          7.23         3.30 o                         
  -7   9   9          5.85          5.75         3.75 o                         
  -6   9   9          7.37          2.26         4.46 o                         
  -5   9   9          1.60         -2.20         3.77 o                         
  -4   9   9          9.06         13.32         3.18 o                         
  -3   9   9          0.04         -0.50         3.24 o                         
  -2   9   9          2.08          3.30         3.37 o                         
  -1   9   9          5.89          5.08         2.63 o                         
   0   9   9          9.87         10.27         3.91 o                         
  -7  10   9          9.92         12.21         4.08 o                         
  -6  10   9          0.35          0.30         3.04 o                         
  -5  10   9          1.00         -2.57         3.60 o                         
  -4  10   9         58.28         55.24         5.25 o                         
  -3  10   9          4.51          5.67         2.98 o                         
  -2  10   9          6.70          2.74         3.12 o                         
  -1  10   9          4.01          1.96         3.19 o                         
   0  10   9          7.56          9.61         3.83 o                         
  -6  11   9          0.03          5.42         4.95 o                         
  -5  11   9        100.36        106.04         6.05 o                         
  -4  11   9         99.17         98.94         5.84 o                         
  -3  11   9         11.45         17.53         3.57 o                         
  -2  11   9         65.90         66.39         4.97 o                         
  -1  11   9          7.35          7.21         3.60 o                         
  -6  12   9         17.58          5.42         5.31 o                         
  -5  12   9         38.40         34.68         3.99 o                         
  -4  12   9         15.43         11.87         3.41 o                         
  -3  12   9          1.27         -0.39         3.47 o                         
  -2  12   9          5.56          3.16         3.12 o                         
  -1  12   9          0.11          2.18         3.13 o                         
  -5  13   9         39.22         28.87         4.58 o                         
  -4  13   9         13.73         13.79         4.27 o                         
  -3  13   9          0.14          2.41         3.10 o                         
  -2  13   9         12.89          3.13         1.99 o                         
  -4  14   9          0.60          2.74         4.11 o                         
  -3  14   9         25.75         26.92         3.71 o                         
                                                                                
